# Supplementary material for: Measles Virus Hemagglutinin Protein Establishes a Specific Interaction With the Extreme N-Terminal Region of Human Signaling Lymphocytic Activation Molecule to Enhance Infection
Source: Front Microbiol. 2020 Aug 14;11:1830. doi: 10.3389/fmicb.2020.01830 (PMC7457132; doi:10.3389/fmicb.2020.01830)
Supplement: Supplementary file 1 [file Data_Sheet_1.ZIP]

Archive with 2 entries (2 files):
- Supplementary_material_1.pdb
- __MACOSX/._Supplementary_material_1.pdb
