# Supplementary material for: Measles Virus Hemagglutinin Protein Establishes a Specific Interaction With the Extreme N-Terminal Region of Human Signaling Lymphocytic Activation Molecule to Enhance Infection
Source: Front Microbiol. 2020 Aug 14;11:1830. doi: 10.3389/fmicb.2020.01830 (PMC7457132; doi:10.3389/fmicb.2020.01830)
Supplement: Supplementary file 1 [file Data_Sheet_1.ZIP › Supplementary_material_1.pdb]

ATOM      1  CH3 ACE A 151     -43.065  44.704  20.012  1.00  0.00           C  
ATOM      2  C   ACE A 151     -41.657  44.159  20.024  1.00  0.00           C  
ATOM      3  O   ACE A 151     -41.238  43.548  21.007  1.00  0.00           O  
ATOM      4 HH31 ACE A 151     -43.566  44.445  20.944  1.00  0.00           H  
ATOM      5 HH32 ACE A 151     -43.031  45.787  19.904  1.00  0.00           H  
ATOM      6 HH33 ACE A 151     -43.608  44.272  19.173  1.00  0.00           H  
ATOM      7  N   GLN A 152     -40.905  44.414  18.954  1.00  0.00           N  
ATOM      8  CA  GLN A 152     -39.523  43.929  18.797  1.00  0.00           C  
ATOM      9  C   GLN A 152     -38.498  44.672  19.680  1.00  0.00           C  
ATOM     10  O   GLN A 152     -37.413  44.140  19.932  1.00  0.00           O  
ATOM     11  CB  GLN A 152     -39.124  43.952  17.312  1.00  0.00           C  
ATOM     12  CG  GLN A 152     -39.983  42.982  16.483  1.00  0.00           C  
ATOM     13  CD  GLN A 152     -39.411  42.769  15.085  1.00  0.00           C  
ATOM     14  OE1 GLN A 152     -39.584  43.581  14.183  1.00  0.00           O  
ATOM     15  NE2 GLN A 152     -38.695  41.689  14.855  1.00  0.00           N  
ATOM     16  H   GLN A 152     -41.320  44.932  18.193  1.00  0.00           H  
ATOM     17  HA  GLN A 152     -39.498  42.888  19.118  1.00  0.00           H  
ATOM     18  HB2 GLN A 152     -39.226  44.963  16.914  1.00  0.00           H  
ATOM     19  HB3 GLN A 152     -38.079  43.656  17.223  1.00  0.00           H  
ATOM     20  HG2 GLN A 152     -40.997  43.371  16.393  1.00  0.00           H  
ATOM     21  HG3 GLN A 152     -40.036  42.020  16.994  1.00  0.00           H  
ATOM     22 HE21 GLN A 152     -38.595  40.983  15.578  1.00  0.00           H  
ATOM     23 HE22 GLN A 152     -38.297  41.552  13.940  1.00  0.00           H  
ATOM     24  N   TYR A 153     -38.858  45.833  20.238  1.00  0.00           N  
ATOM     25  CA  TYR A 153     -38.099  46.508  21.302  1.00  0.00           C  
ATOM     26  C   TYR A 153     -38.319  45.854  22.680  1.00  0.00           C  
ATOM     27  O   TYR A 153     -37.364  45.649  23.432  1.00  0.00           O  
ATOM     28  CB  TYR A 153     -38.482  47.994  21.337  1.00  0.00           C  
ATOM     29  CG  TYR A 153     -37.801  48.761  22.456  1.00  0.00           C  
ATOM     30  CD1 TYR A 153     -36.455  49.153  22.324  1.00  0.00           C  
ATOM     31  CE1 TYR A 153     -35.803  49.814  23.383  1.00  0.00           C  
ATOM     32  CZ  TYR A 153     -36.500  50.083  24.583  1.00  0.00           C  
ATOM     33  OH  TYR A 153     -35.879  50.716  25.614  1.00  0.00           O  
ATOM     34  CE2 TYR A 153     -37.850  49.692  24.713  1.00  0.00           C  
ATOM     35  CD2 TYR A 153     -38.498  49.031  23.651  1.00  0.00           C  
ATOM     36  H   TYR A 153     -39.745  46.230  19.961  1.00  0.00           H  
ATOM     37  HA  TYR A 153     -37.033  46.444  21.076  1.00  0.00           H  
ATOM     38  HB2 TYR A 153     -38.213  48.450  20.383  1.00  0.00           H  
ATOM     39  HB3 TYR A 153     -39.563  48.082  21.453  1.00  0.00           H  
ATOM     40  HD1 TYR A 153     -35.915  48.935  21.410  1.00  0.00           H  
ATOM     41  HD2 TYR A 153     -39.530  48.717  23.762  1.00  0.00           H  
ATOM     42  HE1 TYR A 153     -34.768  50.110  23.281  1.00  0.00           H  
ATOM     43  HE2 TYR A 153     -38.378  49.895  25.634  1.00  0.00           H  
ATOM     44  HH  TYR A 153     -34.957  50.921  25.405  1.00  0.00           H  
ATOM     45  N   CYS A 154     -39.544  45.419  22.986  1.00  0.00           N  
ATOM     46  CA  CYS A 154     -39.849  44.664  24.209  1.00  0.00           C  
ATOM     47  C   CYS A 154     -39.205  43.263  24.187  1.00  0.00           C  
ATOM     48  O   CYS A 154     -38.710  42.786  25.212  1.00  0.00           O  
ATOM     49  CB  CYS A 154     -41.373  44.578  24.381  1.00  0.00           C  
ATOM     50  SG  CYS A 154     -42.086  46.248  24.502  1.00  0.00           S  
ATOM     51  H   CYS A 154     -40.300  45.607  22.344  1.00  0.00           H  
ATOM     52  HA  CYS A 154     -39.437  45.197  25.068  1.00  0.00           H  
ATOM     53  HB2 CYS A 154     -41.598  44.022  25.294  1.00  0.00           H  
ATOM     54  HB3 CYS A 154     -41.813  44.047  23.535  1.00  0.00           H  
ATOM     55  HG  CYS A 154     -43.364  45.873  24.657  1.00  0.00           H  
ATOM     56  N   ALA A 155     -39.093  42.656  23.001  1.00  0.00           N  
ATOM     57  CA  ALA A 155     -38.347  41.418  22.774  1.00  0.00           C  
ATOM     58  C   ALA A 155     -36.815  41.599  22.860  1.00  0.00           C  
ATOM     59  O   ALA A 155     -36.107  40.665  23.243  1.00  0.00           O  
ATOM     60  CB  ALA A 155     -38.765  40.863  21.412  1.00  0.00           C  
ATOM     61  H   ALA A 155     -39.573  43.073  22.213  1.00  0.00           H  
ATOM     62  HA  ALA A 155     -38.637  40.693  23.536  1.00  0.00           H  
ATOM     63  HB1 ALA A 155     -38.488  41.560  20.623  1.00  0.00           H  
ATOM     64  HB2 ALA A 155     -39.843  40.699  21.394  1.00  0.00           H  
ATOM     65  HB3 ALA A 155     -38.255  39.917  21.243  1.00  0.00           H  
ATOM     66  N   ASP A 156     -36.290  42.795  22.572  1.00  0.00           N  
ATOM     67  CA  ASP A 156     -34.878  43.125  22.811  1.00  0.00           C  
ATOM     68  C   ASP A 156     -34.585  43.227  24.315  1.00  0.00           C  
ATOM     69  O   ASP A 156     -33.663  42.576  24.802  1.00  0.00           O  
ATOM     70  CB  ASP A 156     -34.493  44.421  22.081  1.00  0.00           C  
ATOM     71  CG  ASP A 156     -32.988  44.725  22.157  1.00  0.00           C  
ATOM     72  OD1 ASP A 156     -32.160  43.782  22.141  1.00  0.00           O  
ATOM     73  OD2 ASP A 156     -32.615  45.924  22.160  1.00  0.00           O1-
ATOM     74  H   ASP A 156     -36.901  43.521  22.225  1.00  0.00           H  
ATOM     75  HA  ASP A 156     -34.264  42.319  22.408  1.00  0.00           H  
ATOM     76  HB2 ASP A 156     -35.043  45.255  22.512  1.00  0.00           H  
ATOM     77  HB3 ASP A 156     -34.775  44.340  21.033  1.00  0.00           H  
ATOM     78  N   VAL A 157     -35.464  43.874  25.090  1.00  0.00           N  
ATOM     79  CA  VAL A 157     -35.373  43.906  26.564  1.00  0.00           C  
ATOM     80  C   VAL A 157     -35.465  42.494  27.166  1.00  0.00           C  
ATOM     81  O   VAL A 157     -34.713  42.175  28.092  1.00  0.00           O  
ATOM     82  CB  VAL A 157     -36.436  44.854  27.161  1.00  0.00           C  
ATOM     83  CG1 VAL A 157     -36.449  44.838  28.696  1.00  0.00           C  
ATOM     84  CG2 VAL A 157     -36.180  46.306  26.731  1.00  0.00           C  
ATOM     85  H   VAL A 157     -36.216  44.381  24.637  1.00  0.00           H  
ATOM     86  HA  VAL A 157     -34.394  44.301  26.835  1.00  0.00           H  
ATOM     87  HB  VAL A 157     -37.423  44.556  26.809  1.00  0.00           H  
ATOM     88 HG11 VAL A 157     -35.455  45.070  29.082  1.00  0.00           H  
ATOM     89 HG12 VAL A 157     -36.760  43.860  29.062  1.00  0.00           H  
ATOM     90 HG13 VAL A 157     -37.159  45.576  29.068  1.00  0.00           H  
ATOM     91 HG21 VAL A 157     -35.208  46.639  27.095  1.00  0.00           H  
ATOM     92 HG22 VAL A 157     -36.957  46.956  27.135  1.00  0.00           H  
ATOM     93 HG23 VAL A 157     -36.196  46.394  25.646  1.00  0.00           H  
ATOM     94  N   ALA A 158     -36.272  41.598  26.585  1.00  0.00           N  
ATOM     95  CA  ALA A 158     -36.353  40.194  27.001  1.00  0.00           C  
ATOM     96  C   ALA A 158     -35.055  39.402  26.725  1.00  0.00           C  
ATOM     97  O   ALA A 158     -34.612  38.636  27.588  1.00  0.00           O  
ATOM     98  CB  ALA A 158     -37.566  39.545  26.324  1.00  0.00           C  
ATOM     99  H   ALA A 158     -36.885  41.918  25.847  1.00  0.00           H  
ATOM    100  HA  ALA A 158     -36.524  40.169  28.079  1.00  0.00           H  
ATOM    101  HB1 ALA A 158     -37.419  39.501  25.245  1.00  0.00           H  
ATOM    102  HB2 ALA A 158     -38.468  40.118  26.545  1.00  0.00           H  
ATOM    103  HB3 ALA A 158     -37.693  38.530  26.702  1.00  0.00           H  
ATOM    104  N   ALA A 159     -34.384  39.644  25.592  1.00  0.00           N  
ATOM    105  CA  ALA A 159     -33.068  39.072  25.289  1.00  0.00           C  
ATOM    106  C   ALA A 159     -31.978  39.593  26.248  1.00  0.00           C  
ATOM    107  O   ALA A 159     -31.194  38.815  26.797  1.00  0.00           O  
ATOM    108  CB  ALA A 159     -32.710  39.392  23.830  1.00  0.00           C  
ATOM    109  H   ALA A 159     -34.800  40.268  24.913  1.00  0.00           H  
ATOM    110  HA  ALA A 159     -33.125  37.988  25.399  1.00  0.00           H  
ATOM    111  HB1 ALA A 159     -32.590  40.466  23.691  1.00  0.00           H  
ATOM    112  HB2 ALA A 159     -33.493  39.035  23.162  1.00  0.00           H  
ATOM    113  HB3 ALA A 159     -31.773  38.902  23.571  1.00  0.00           H  
ATOM    114  N   GLU A 160     -31.970  40.903  26.506  1.00  0.00           N  
ATOM    115  CA  GLU A 160     -30.992  41.591  27.360  1.00  0.00           C  
ATOM    116  C   GLU A 160     -31.118  41.215  28.847  1.00  0.00           C  
ATOM    117  O   GLU A 160     -30.112  41.155  29.556  1.00  0.00           O  
ATOM    118  CB  GLU A 160     -31.159  43.110  27.200  1.00  0.00           C  
ATOM    119  CG  GLU A 160     -30.760  43.620  25.810  1.00  0.00           C  
ATOM    120  CD  GLU A 160     -31.070  45.121  25.684  1.00  0.00           C  
ATOM    121  OE1 GLU A 160     -32.229  45.486  25.365  1.00  0.00           O  
ATOM    122  OE2 GLU A 160     -30.170  45.959  25.938  1.00  0.00           O1-
ATOM    123  H   GLU A 160     -32.646  41.478  26.011  1.00  0.00           H  
ATOM    124  HA  GLU A 160     -29.984  41.321  27.040  1.00  0.00           H  
ATOM    125  HB2 GLU A 160     -32.197  43.379  27.400  1.00  0.00           H  
ATOM    126  HB3 GLU A 160     -30.532  43.614  27.936  1.00  0.00           H  
ATOM    127  HG2 GLU A 160     -31.274  43.066  25.028  1.00  0.00           H  
ATOM    128  HG3 GLU A 160     -29.701  43.433  25.660  1.00  0.00           H  
ATOM    129  N   GLU A 161     -32.321  40.897  29.335  1.00  0.00           N  
ATOM    130  CA  GLU A 161     -32.538  40.517  30.738  1.00  0.00           C  
ATOM    131  C   GLU A 161     -32.154  39.055  31.038  1.00  0.00           C  
ATOM    132  O   GLU A 161     -31.728  38.746  32.154  1.00  0.00           O  
ATOM    133  CB  GLU A 161     -33.983  40.851  31.145  1.00  0.00           C  
ATOM    134  CG  GLU A 161     -34.283  40.641  32.640  1.00  0.00           C  
ATOM    135  CD  GLU A 161     -33.295  41.360  33.586  1.00  0.00           C  
ATOM    136  OE1 GLU A 161     -32.976  40.806  34.666  1.00  0.00           O  
ATOM    137  OE2 GLU A 161     -32.825  42.483  33.274  1.00  0.00           O1-
ATOM    138  H   GLU A 161     -33.129  41.015  28.733  1.00  0.00           H  
ATOM    139  HA  GLU A 161     -31.880  41.137  31.342  1.00  0.00           H  
ATOM    140  HB2 GLU A 161     -34.181  41.896  30.903  1.00  0.00           H  
ATOM    141  HB3 GLU A 161     -34.669  40.235  30.561  1.00  0.00           H  
ATOM    142  HG2 GLU A 161     -34.280  39.569  32.847  1.00  0.00           H  
ATOM    143  HG3 GLU A 161     -35.293  41.004  32.840  1.00  0.00           H  
ATOM    144  N   LEU A 162     -32.161  38.176  30.031  1.00  0.00           N  
ATOM    145  CA  LEU A 162     -31.580  36.829  30.126  1.00  0.00           C  
ATOM    146  C   LEU A 162     -30.037  36.860  30.098  1.00  0.00           C  
ATOM    147  O   LEU A 162     -29.386  36.042  30.754  1.00  0.00           O  
ATOM    148  CB  LEU A 162     -32.145  35.955  28.995  1.00  0.00           C  
ATOM    149  CG  LEU A 162     -33.652  35.654  29.093  1.00  0.00           C  
ATOM    150  CD1 LEU A 162     -34.124  34.974  27.807  1.00  0.00           C  
ATOM    151  CD2 LEU A 162     -33.982  34.731  30.269  1.00  0.00           C  
ATOM    152  H   LEU A 162     -32.516  38.485  29.135  1.00  0.00           H  
ATOM    153  HA  LEU A 162     -31.864  36.385  31.081  1.00  0.00           H  
ATOM    154  HB2 LEU A 162     -31.946  36.454  28.047  1.00  0.00           H  
ATOM    155  HB3 LEU A 162     -31.611  35.006  28.996  1.00  0.00           H  
ATOM    156  HG  LEU A 162     -34.210  36.580  29.216  1.00  0.00           H  
ATOM    157 HD11 LEU A 162     -33.577  34.044  27.651  1.00  0.00           H  
ATOM    158 HD12 LEU A 162     -33.956  35.640  26.961  1.00  0.00           H  
ATOM    159 HD13 LEU A 162     -35.191  34.761  27.872  1.00  0.00           H  
ATOM    160 HD21 LEU A 162     -33.411  33.805  30.191  1.00  0.00           H  
ATOM    161 HD22 LEU A 162     -35.047  34.498  30.267  1.00  0.00           H  
ATOM    162 HD23 LEU A 162     -33.743  35.225  31.210  1.00  0.00           H  
ATOM    163  N   MET A 163     -29.443  37.871  29.456  1.00  0.00           N  
ATOM    164  CA  MET A 163     -28.008  38.185  29.537  1.00  0.00           C  
ATOM    165  C   MET A 163     -27.623  38.795  30.899  1.00  0.00           C  
ATOM    166  O   MET A 163     -26.597  38.419  31.470  1.00  0.00           O  
ATOM    167  CB  MET A 163     -27.652  39.082  28.343  1.00  0.00           C  
ATOM    168  CG  MET A 163     -26.261  39.715  28.365  1.00  0.00           C  
ATOM    169  SD  MET A 163     -24.891  38.540  28.275  1.00  0.00           S  
ATOM    170  CE  MET A 163     -23.507  39.693  28.456  1.00  0.00           C  
ATOM    171  H   MET A 163     -30.033  38.489  28.916  1.00  0.00           H  
ATOM    172  HA  MET A 163     -27.438  37.261  29.433  1.00  0.00           H  
ATOM    173  HB2 MET A 163     -28.376  39.888  28.261  1.00  0.00           H  
ATOM    174  HB3 MET A 163     -27.727  38.468  27.449  1.00  0.00           H  
ATOM    175  HG2 MET A 163     -26.155  40.324  29.263  1.00  0.00           H  
ATOM    176  HG3 MET A 163     -26.188  40.378  27.503  1.00  0.00           H  
ATOM    177  HE1 MET A 163     -22.574  39.133  28.492  1.00  0.00           H  
ATOM    178  HE2 MET A 163     -23.617  40.263  29.378  1.00  0.00           H  
ATOM    179  HE3 MET A 163     -23.483  40.377  27.608  1.00  0.00           H  
ATOM    180  N   ASN A 164     -28.500  39.598  31.513  1.00  0.00           N  
ATOM    181  CA  ASN A 164     -28.327  40.090  32.890  1.00  0.00           C  
ATOM    182  C   ASN A 164     -28.395  38.966  33.951  1.00  0.00           C  
ATOM    183  O   ASN A 164     -27.882  39.133  35.061  1.00  0.00           O  
ATOM    184  CB  ASN A 164     -29.370  41.186  33.184  1.00  0.00           C  
ATOM    185  CG  ASN A 164     -29.211  42.453  32.358  1.00  0.00           C  
ATOM    186  OD1 ASN A 164     -28.153  42.767  31.823  1.00  0.00           O  
ATOM    187  ND2 ASN A 164     -30.243  43.262  32.282  1.00  0.00           N  
ATOM    188  H   ASN A 164     -29.306  39.910  30.985  1.00  0.00           H  
ATOM    189  HA  ASN A 164     -27.334  40.535  32.972  1.00  0.00           H  
ATOM    190  HB2 ASN A 164     -29.291  41.476  34.232  1.00  0.00           H  
ATOM    191  HB3 ASN A 164     -30.369  40.784  33.036  1.00  0.00           H  
ATOM    192 HD21 ASN A 164     -30.152  44.115  31.757  1.00  0.00           H  
ATOM    193 HD22 ASN A 164     -31.128  43.009  32.724  1.00  0.00           H  
ATOM    194  N   ALA A 165     -28.946  37.796  33.608  1.00  0.00           N  
ATOM    195  CA  ALA A 165     -29.030  36.619  34.479  1.00  0.00           C  
ATOM    196  C   ALA A 165     -27.737  35.768  34.541  1.00  0.00           C  
ATOM    197  O   ALA A 165     -27.714  34.747  35.237  1.00  0.00           O  
ATOM    198  CB  ALA A 165     -30.268  35.799  34.088  1.00  0.00           C  
ATOM    199  H   ALA A 165     -29.369  37.729  32.694  1.00  0.00           H  
ATOM    200  HA  ALA A 165     -29.202  36.977  35.496  1.00  0.00           H  
ATOM    201  HB1 ALA A 165     -30.118  35.327  33.119  1.00  0.00           H  
ATOM    202  HB2 ALA A 165     -31.146  36.444  34.047  1.00  0.00           H  
ATOM    203  HB3 ALA A 165     -30.442  35.020  34.832  1.00  0.00           H  
ATOM    204  N   LEU A 166     -26.633  36.196  33.905  1.00  0.00           N  
ATOM    205  CA  LEU A 166     -25.320  35.528  34.014  1.00  0.00           C  
ATOM    206  C   LEU A 166     -24.690  35.616  35.420  1.00  0.00           C  
ATOM    207  O   LEU A 166     -23.812  34.817  35.760  1.00  0.00           O  
ATOM    208  CB  LEU A 166     -24.384  36.002  32.882  1.00  0.00           C  
ATOM    209  CG  LEU A 166     -23.772  37.417  32.992  1.00  0.00           C  
ATOM    210  CD1 LEU A 166     -22.558  37.484  33.921  1.00  0.00           C  
ATOM    211  CD2 LEU A 166     -23.256  37.866  31.625  1.00  0.00           C  
ATOM    212  H   LEU A 166     -26.707  37.015  33.316  1.00  0.00           H  
ATOM    213  HA  LEU A 166     -25.499  34.468  33.841  1.00  0.00           H  
ATOM    214  HB2 LEU A 166     -23.567  35.288  32.794  1.00  0.00           H  
ATOM    215  HB3 LEU A 166     -24.955  35.942  31.954  1.00  0.00           H  
ATOM    216  HG  LEU A 166     -24.528  38.125  33.330  1.00  0.00           H  
ATOM    217 HD11 LEU A 166     -21.865  36.677  33.687  1.00  0.00           H  
ATOM    218 HD12 LEU A 166     -22.864  37.417  34.962  1.00  0.00           H  
ATOM    219 HD13 LEU A 166     -22.035  38.428  33.782  1.00  0.00           H  
ATOM    220 HD21 LEU A 166     -22.442  37.218  31.297  1.00  0.00           H  
ATOM    221 HD22 LEU A 166     -22.903  38.895  31.676  1.00  0.00           H  
ATOM    222 HD23 LEU A 166     -24.063  37.817  30.899  1.00  0.00           H  
ATOM    223  N   VAL A 167     -25.217  36.515  36.263  1.00  0.00           N  
ATOM    224  CA  VAL A 167     -24.853  36.740  37.676  1.00  0.00           C  
ATOM    225  C   VAL A 167     -24.912  35.474  38.553  1.00  0.00           C  
ATOM    226  O   VAL A 167     -24.222  35.388  39.571  1.00  0.00           O  
ATOM    227  CB  VAL A 167     -25.744  37.869  38.243  1.00  0.00           C  
ATOM    228  CG1 VAL A 167     -27.214  37.459  38.407  1.00  0.00           C  
ATOM    229  CG2 VAL A 167     -25.223  38.421  39.573  1.00  0.00           C  
ATOM    230  H   VAL A 167     -25.925  37.124  35.874  1.00  0.00           H  
ATOM    231  HA  VAL A 167     -23.831  37.106  37.702  1.00  0.00           H  
ATOM    232  HB  VAL A 167     -25.714  38.695  37.533  1.00  0.00           H  
ATOM    233 HG11 VAL A 167     -27.315  36.683  39.167  1.00  0.00           H  
ATOM    234 HG12 VAL A 167     -27.611  37.089  37.462  1.00  0.00           H  
ATOM    235 HG13 VAL A 167     -27.801  38.326  38.710  1.00  0.00           H  
ATOM    236 HG21 VAL A 167     -25.318  37.676  40.363  1.00  0.00           H  
ATOM    237 HG22 VAL A 167     -25.799  39.304  39.851  1.00  0.00           H  
ATOM    238 HG23 VAL A 167     -24.176  38.707  39.469  1.00  0.00           H  
ATOM    239  N   ASN A 168     -25.682  34.459  38.143  1.00  0.00           N  
ATOM    240  CA  ASN A 168     -25.904  33.219  38.898  1.00  0.00           C  
ATOM    241  C   ASN A 168     -24.683  32.273  38.966  1.00  0.00           C  
ATOM    242  O   ASN A 168     -24.637  31.417  39.855  1.00  0.00           O  
ATOM    243  CB  ASN A 168     -27.142  32.509  38.322  1.00  0.00           C  
ATOM    244  CG  ASN A 168     -28.428  33.249  38.650  1.00  0.00           C  
ATOM    245  ND2 ASN A 168     -28.975  34.008  37.728  1.00  0.00           N  
ATOM    246  OD1 ASN A 168     -28.944  33.177  39.759  1.00  0.00           O  
ATOM    247  H   ASN A 168     -26.197  34.589  37.284  1.00  0.00           H  
ATOM    248  HA  ASN A 168     -26.127  33.489  39.933  1.00  0.00           H  
ATOM    249  HB2 ASN A 168     -27.221  31.514  38.759  1.00  0.00           H  
ATOM    250  HB3 ASN A 168     -27.041  32.390  37.243  1.00  0.00           H  
ATOM    251 HD21 ASN A 168     -28.553  34.086  36.809  1.00  0.00           H  
ATOM    252 HD22 ASN A 168     -29.822  34.503  37.955  1.00  0.00           H  
ATOM    253  N   SER A 169     -23.682  32.426  38.088  1.00  0.00           N  
ATOM    254  CA  SER A 169     -22.409  31.669  38.145  1.00  0.00           C  
ATOM    255  C   SER A 169     -21.144  32.481  37.822  1.00  0.00           C  
ATOM    256  O   SER A 169     -20.026  31.988  38.002  1.00  0.00           O  
ATOM    257  CB  SER A 169     -22.474  30.453  37.212  1.00  0.00           C  
ATOM    258  OG  SER A 169     -22.482  30.847  35.845  1.00  0.00           O  
ATOM    259  H   SER A 169     -23.813  33.100  37.346  1.00  0.00           H  
ATOM    260  HA  SER A 169     -22.270  31.292  39.159  1.00  0.00           H  
ATOM    261  HB2 SER A 169     -23.370  29.872  37.433  1.00  0.00           H  
ATOM    262  HB3 SER A 169     -21.603  29.821  37.397  1.00  0.00           H  
ATOM    263  HG  SER A 169     -22.227  30.059  35.332  1.00  0.00           H  
ATOM    264  N   THR A 170     -21.300  33.702  37.302  1.00  0.00           N  
ATOM    265  CA  THR A 170     -20.225  34.534  36.726  1.00  0.00           C  
ATOM    266  C   THR A 170     -20.448  36.002  37.105  1.00  0.00           C  
ATOM    267  O   THR A 170     -21.596  36.445  37.177  1.00  0.00           O  
ATOM    268  CB  THR A 170     -20.218  34.385  35.191  1.00  0.00           C  
ATOM    269  CG2 THR A 170     -18.956  34.948  34.537  1.00  0.00           C  
ATOM    270  OG1 THR A 170     -20.299  33.021  34.819  1.00  0.00           O  
ATOM    271  H   THR A 170     -22.241  34.061  37.212  1.00  0.00           H  
ATOM    272  HA  THR A 170     -19.257  34.218  37.115  1.00  0.00           H  
ATOM    273  HB  THR A 170     -21.089  34.894  34.782  1.00  0.00           H  
ATOM    274 HG21 THR A 170     -18.924  36.029  34.664  1.00  0.00           H  
ATOM    275 HG22 THR A 170     -18.069  34.499  34.984  1.00  0.00           H  
ATOM    276 HG23 THR A 170     -18.970  34.730  33.469  1.00  0.00           H  
ATOM    277  HG1 THR A 170     -21.042  32.650  35.321  1.00  0.00           H  
ATOM    278  N   LEU A 171     -19.390  36.782  37.353  1.00  0.00           N  
ATOM    279  CA  LEU A 171     -19.534  38.197  37.734  1.00  0.00           C  
ATOM    280  C   LEU A 171     -20.178  39.043  36.616  1.00  0.00           C  
ATOM    281  O   LEU A 171     -19.848  38.892  35.434  1.00  0.00           O  
ATOM    282  CB  LEU A 171     -18.217  38.777  38.288  1.00  0.00           C  
ATOM    283  CG  LEU A 171     -17.111  39.172  37.288  1.00  0.00           C  
ATOM    284  CD1 LEU A 171     -15.937  39.757  38.077  1.00  0.00           C  
ATOM    285  CD2 LEU A 171     -16.580  37.999  36.460  1.00  0.00           C  
ATOM    286  H   LEU A 171     -18.462  36.388  37.291  1.00  0.00           H  
ATOM    287  HA  LEU A 171     -20.234  38.213  38.572  1.00  0.00           H  
ATOM    288  HB2 LEU A 171     -18.482  39.677  38.845  1.00  0.00           H  
ATOM    289  HB3 LEU A 171     -17.807  38.069  39.009  1.00  0.00           H  
ATOM    290  HG  LEU A 171     -17.487  39.939  36.612  1.00  0.00           H  
ATOM    291 HD11 LEU A 171     -15.542  39.013  38.769  1.00  0.00           H  
ATOM    292 HD12 LEU A 171     -16.270  40.630  38.638  1.00  0.00           H  
ATOM    293 HD13 LEU A 171     -15.144  40.065  37.398  1.00  0.00           H  
ATOM    294 HD21 LEU A 171     -16.272  37.185  37.116  1.00  0.00           H  
ATOM    295 HD22 LEU A 171     -15.722  38.323  35.872  1.00  0.00           H  
ATOM    296 HD23 LEU A 171     -17.352  37.654  35.775  1.00  0.00           H  
ATOM    297  N   LEU A 172     -21.141  39.893  36.988  1.00  0.00           N  
ATOM    298  CA  LEU A 172     -22.052  40.568  36.054  1.00  0.00           C  
ATOM    299  C   LEU A 172     -21.326  41.582  35.149  1.00  0.00           C  
ATOM    300  O   LEU A 172     -20.504  42.369  35.625  1.00  0.00           O  
ATOM    301  CB  LEU A 172     -23.208  41.197  36.854  1.00  0.00           C  
ATOM    302  CG  LEU A 172     -24.309  41.862  36.004  1.00  0.00           C  
ATOM    303  CD1 LEU A 172     -24.976  40.896  35.022  1.00  0.00           C  
ATOM    304  CD2 LEU A 172     -25.395  42.414  36.928  1.00  0.00           C  
ATOM    305  H   LEU A 172     -21.334  39.981  37.974  1.00  0.00           H  
ATOM    306  HA  LEU A 172     -22.482  39.800  35.416  1.00  0.00           H  
ATOM    307  HB2 LEU A 172     -23.669  40.417  37.463  1.00  0.00           H  
ATOM    308  HB3 LEU A 172     -22.793  41.948  37.528  1.00  0.00           H  
ATOM    309  HG  LEU A 172     -23.881  42.694  35.444  1.00  0.00           H  
ATOM    310 HD11 LEU A 172     -25.350  40.022  35.555  1.00  0.00           H  
ATOM    311 HD12 LEU A 172     -24.271  40.576  34.259  1.00  0.00           H  
ATOM    312 HD13 LEU A 172     -25.806  41.398  34.526  1.00  0.00           H  
ATOM    313 HD21 LEU A 172     -25.864  41.601  37.485  1.00  0.00           H  
ATOM    314 HD22 LEU A 172     -26.153  42.930  36.339  1.00  0.00           H  
ATOM    315 HD23 LEU A 172     -24.955  43.124  37.629  1.00  0.00           H  
ATOM    316  N   GLU A 173     -21.671  41.584  33.856  1.00  0.00           N  
ATOM    317  CA  GLU A 173     -21.060  42.402  32.795  1.00  0.00           C  
ATOM    318  C   GLU A 173     -19.522  42.260  32.776  1.00  0.00           C  
ATOM    319  O   GLU A 173     -18.780  43.119  33.262  1.00  0.00           O  
ATOM    320  CB  GLU A 173     -21.578  43.856  32.883  1.00  0.00           C  
ATOM    321  CG  GLU A 173     -21.567  44.605  31.541  1.00  0.00           C  
ATOM    322  CD  GLU A 173     -20.153  44.797  30.969  1.00  0.00           C  
ATOM    323  OE1 GLU A 173     -19.642  43.863  30.306  1.00  0.00           O  
ATOM    324  OE2 GLU A 173     -19.540  45.873  31.170  1.00  0.00           O1-
ATOM    325  H   GLU A 173     -22.377  40.923  33.568  1.00  0.00           H  
ATOM    326  HA  GLU A 173     -21.417  42.004  31.843  1.00  0.00           H  
ATOM    327  HB2 GLU A 173     -22.616  43.832  33.219  1.00  0.00           H  
ATOM    328  HB3 GLU A 173     -21.009  44.419  33.623  1.00  0.00           H  
ATOM    329  HG2 GLU A 173     -22.036  45.581  31.689  1.00  0.00           H  
ATOM    330  HG3 GLU A 173     -22.182  44.056  30.824  1.00  0.00           H  
ATOM    331  N   ALA A 174     -19.027  41.141  32.235  1.00  0.00           N  
ATOM    332  CA  ALA A 174     -17.621  40.735  32.337  1.00  0.00           C  
ATOM    333  C   ALA A 174     -16.607  41.588  31.531  1.00  0.00           C  
ATOM    334  O   ALA A 174     -15.401  41.337  31.624  1.00  0.00           O  
ATOM    335  CB  ALA A 174     -17.524  39.232  32.033  1.00  0.00           C  
ATOM    336  H   ALA A 174     -19.681  40.464  31.869  1.00  0.00           H  
ATOM    337  HA  ALA A 174     -17.337  40.858  33.383  1.00  0.00           H  
ATOM    338  HB1 ALA A 174     -17.800  39.033  31.000  1.00  0.00           H  
ATOM    339  HB2 ALA A 174     -18.189  38.676  32.696  1.00  0.00           H  
ATOM    340  HB3 ALA A 174     -16.503  38.887  32.199  1.00  0.00           H  
ATOM    341  N   ARG A 175     -17.034  42.647  30.821  1.00  0.00           N  
ATOM    342  CA  ARG A 175     -16.139  43.695  30.275  1.00  0.00           C  
ATOM    343  C   ARG A 175     -15.859  44.842  31.257  1.00  0.00           C  
ATOM    344  O   ARG A 175     -14.869  45.555  31.078  1.00  0.00           O  
ATOM    345  CB  ARG A 175     -16.670  44.210  28.923  1.00  0.00           C  
ATOM    346  CG  ARG A 175     -15.556  44.463  27.892  1.00  0.00           C  
ATOM    347  CD  ARG A 175     -15.012  43.131  27.356  1.00  0.00           C  
ATOM    348  NE  ARG A 175     -13.854  43.305  26.457  1.00  0.00           N  
ATOM    349  CZ  ARG A 175     -13.403  42.395  25.608  1.00  0.00           C  
ATOM    350  NH1 ARG A 175     -12.304  42.575  24.937  1.00  0.00           N  
ATOM    351  NH2 ARG A 175     -14.031  41.273  25.419  1.00  0.00           N1+
ATOM    352  H   ARG A 175     -18.037  42.806  30.754  1.00  0.00           H  
ATOM    353  HA  ARG A 175     -15.167  43.238  30.100  1.00  0.00           H  
ATOM    354  HB2 ARG A 175     -17.350  43.474  28.502  1.00  0.00           H  
ATOM    355  HB3 ARG A 175     -17.233  45.132  29.080  1.00  0.00           H  
ATOM    356  HG2 ARG A 175     -14.755  45.046  28.344  1.00  0.00           H  
ATOM    357  HG3 ARG A 175     -15.966  45.031  27.056  1.00  0.00           H  
ATOM    358  HD2 ARG A 175     -15.823  42.629  26.825  1.00  0.00           H  
ATOM    359  HD3 ARG A 175     -14.711  42.493  28.188  1.00  0.00           H  
ATOM    360  HE  ARG A 175     -13.312  44.150  26.548  1.00  0.00           H  
ATOM    361 HH11 ARG A 175     -11.786  43.427  25.033  1.00  0.00           H  
ATOM    362 HH12 ARG A 175     -11.934  41.819  24.374  1.00  0.00           H  
ATOM    363 HH21 ARG A 175     -14.853  41.071  25.956  1.00  0.00           H  
ATOM    364 HH22 ARG A 175     -13.693  40.615  24.726  1.00  0.00           H  
ATOM    365  N   ALA A 176     -16.582  44.914  32.377  1.00  0.00           N  
ATOM    366  CA  ALA A 176     -16.148  45.666  33.558  1.00  0.00           C  
ATOM    367  C   ALA A 176     -14.884  45.036  34.180  1.00  0.00           C  
ATOM    368  O   ALA A 176     -13.980  45.758  34.610  1.00  0.00           O  
ATOM    369  CB  ALA A 176     -17.303  45.736  34.565  1.00  0.00           C  
ATOM    370  H   ALA A 176     -17.400  44.323  32.460  1.00  0.00           H  
ATOM    371  HA  ALA A 176     -15.905  46.686  33.256  1.00  0.00           H  
ATOM    372  HB1 ALA A 176     -17.531  44.742  34.949  1.00  0.00           H  
ATOM    373  HB2 ALA A 176     -18.190  46.151  34.084  1.00  0.00           H  
ATOM    374  HB3 ALA A 176     -17.021  46.379  35.399  1.00  0.00           H  
ATOM    375  N   THR A 177     -14.748  43.707  34.094  1.00  0.00           N  
ATOM    376  CA  THR A 177     -13.538  42.950  34.470  1.00  0.00           C  
ATOM    377  C   THR A 177     -12.363  43.242  33.530  1.00  0.00           C  
ATOM    378  O   THR A 177     -11.227  43.375  33.988  1.00  0.00           O  
ATOM    379  CB  THR A 177     -13.805  41.431  34.468  1.00  0.00           C  
ATOM    380  CG2 THR A 177     -12.829  40.672  35.367  1.00  0.00           C  
ATOM    381  OG1 THR A 177     -15.110  41.137  34.930  1.00  0.00           O  
ATOM    382  H   THR A 177     -15.546  43.172  33.782  1.00  0.00           H  
ATOM    383  HA  THR A 177     -13.247  43.242  35.479  1.00  0.00           H  
ATOM    384  HB  THR A 177     -13.703  41.050  33.453  1.00  0.00           H  
ATOM    385 HG21 THR A 177     -11.813  40.816  35.005  1.00  0.00           H  
ATOM    386 HG22 THR A 177     -12.900  41.037  36.392  1.00  0.00           H  
ATOM    387 HG23 THR A 177     -13.058  39.606  35.345  1.00  0.00           H  
ATOM    388  HG1 THR A 177     -15.218  40.177  34.867  1.00  0.00           H  
ATOM    389  N   ASN A 178     -12.626  43.450  32.233  1.00  0.00           N  
ATOM    390  CA  ASN A 178     -11.590  43.750  31.239  1.00  0.00           C  
ATOM    391  C   ASN A 178     -10.883  45.091  31.508  1.00  0.00           C  
ATOM    392  O   ASN A 178      -9.651  45.147  31.491  1.00  0.00           O  
ATOM    393  CB  ASN A 178     -12.201  43.693  29.828  1.00  0.00           C  
ATOM    394  CG  ASN A 178     -11.142  43.845  28.751  1.00  0.00           C  
ATOM    395  OD1 ASN A 178     -10.347  42.952  28.505  1.00  0.00           O  
ATOM    396  ND2 ASN A 178     -11.043  44.976  28.098  1.00  0.00           N  
ATOM    397  H   ASN A 178     -13.574  43.320  31.913  1.00  0.00           H  
ATOM    398  HA  ASN A 178     -10.833  42.971  31.305  1.00  0.00           H  
ATOM    399  HB2 ASN A 178     -12.939  44.483  29.715  1.00  0.00           H  
ATOM    400  HB3 ASN A 178     -12.692  42.731  29.682  1.00  0.00           H  
ATOM    401 HD21 ASN A 178     -10.268  45.077  27.468  1.00  0.00           H  
ATOM    402 HD22 ASN A 178     -11.604  45.784  28.344  1.00  0.00           H  
ATOM    403  N   GLN A 179     -11.640  46.141  31.849  1.00  0.00           N  
ATOM    404  CA  GLN A 179     -11.087  47.461  32.193  1.00  0.00           C  
ATOM    405  C   GLN A 179     -10.585  47.567  33.649  1.00  0.00           C  
ATOM    406  O   GLN A 179      -9.764  48.435  33.951  1.00  0.00           O  
ATOM    407  CB  GLN A 179     -12.082  48.570  31.801  1.00  0.00           C  
ATOM    408  CG  GLN A 179     -13.383  48.635  32.621  1.00  0.00           C  
ATOM    409  CD  GLN A 179     -13.212  49.291  33.992  1.00  0.00           C  
ATOM    410  OE1 GLN A 179     -12.805  50.442  34.116  1.00  0.00           O  
ATOM    411  NE2 GLN A 179     -13.511  48.601  35.072  1.00  0.00           N  
ATOM    412  H   GLN A 179     -12.646  46.027  31.829  1.00  0.00           H  
ATOM    413  HA  GLN A 179     -10.209  47.619  31.566  1.00  0.00           H  
ATOM    414  HB2 GLN A 179     -11.577  49.535  31.861  1.00  0.00           H  
ATOM    415  HB3 GLN A 179     -12.354  48.416  30.756  1.00  0.00           H  
ATOM    416  HG2 GLN A 179     -13.795  47.634  32.729  1.00  0.00           H  
ATOM    417  HG3 GLN A 179     -14.111  49.225  32.066  1.00  0.00           H  
ATOM    418 HE21 GLN A 179     -13.791  47.629  34.995  1.00  0.00           H  
ATOM    419 HE22 GLN A 179     -13.395  49.040  35.971  1.00  0.00           H  
ATOM    420  N   PHE A 180     -10.998  46.656  34.538  1.00  0.00           N  
ATOM    421  CA  PHE A 180     -10.491  46.552  35.915  1.00  0.00           C  
ATOM    422  C   PHE A 180      -9.117  45.866  35.975  1.00  0.00           C  
ATOM    423  O   PHE A 180      -8.216  46.324  36.683  1.00  0.00           O  
ATOM    424  CB  PHE A 180     -11.520  45.800  36.771  1.00  0.00           C  
ATOM    425  CG  PHE A 180     -11.043  45.473  38.174  1.00  0.00           C  
ATOM    426  CD1 PHE A 180     -10.984  46.482  39.153  1.00  0.00           C  
ATOM    427  CE1 PHE A 180     -10.516  46.184  40.446  1.00  0.00           C  
ATOM    428  CZ  PHE A 180     -10.105  44.876  40.762  1.00  0.00           C  
ATOM    429  CE2 PHE A 180     -10.162  43.866  39.785  1.00  0.00           C  
ATOM    430  CD2 PHE A 180     -10.631  44.164  38.493  1.00  0.00           C  
ATOM    431  H   PHE A 180     -11.709  46.000  34.246  1.00  0.00           H  
ATOM    432  HA  PHE A 180     -10.372  47.553  36.333  1.00  0.00           H  
ATOM    433  HB2 PHE A 180     -12.426  46.402  36.843  1.00  0.00           H  
ATOM    434  HB3 PHE A 180     -11.783  44.868  36.272  1.00  0.00           H  
ATOM    435  HD1 PHE A 180     -11.293  47.490  38.912  1.00  0.00           H  
ATOM    436  HD2 PHE A 180     -10.667  43.384  37.744  1.00  0.00           H  
ATOM    437  HE1 PHE A 180     -10.468  46.961  41.197  1.00  0.00           H  
ATOM    438  HE2 PHE A 180      -9.840  42.861  40.025  1.00  0.00           H  
ATOM    439  HZ  PHE A 180      -9.740  44.648  41.755  1.00  0.00           H  
ATOM    440  N   LEU A 181      -8.911  44.814  35.178  1.00  0.00           N  
ATOM    441  CA  LEU A 181      -7.632  44.098  35.085  1.00  0.00           C  
ATOM    442  C   LEU A 181      -6.595  44.830  34.215  1.00  0.00           C  
ATOM    443  O   LEU A 181      -5.392  44.676  34.444  1.00  0.00           O  
ATOM    444  CB  LEU A 181      -7.890  42.661  34.607  1.00  0.00           C  
ATOM    445  CG  LEU A 181      -8.709  41.810  35.596  1.00  0.00           C  
ATOM    446  CD1 LEU A 181      -8.966  40.439  34.977  1.00  0.00           C  
ATOM    447  CD2 LEU A 181      -8.006  41.620  36.941  1.00  0.00           C  
ATOM    448  H   LEU A 181      -9.696  44.463  34.639  1.00  0.00           H  
ATOM    449  HA  LEU A 181      -7.194  44.044  36.079  1.00  0.00           H  
ATOM    450  HB2 LEU A 181      -8.414  42.703  33.651  1.00  0.00           H  
ATOM    451  HB3 LEU A 181      -6.929  42.171  34.444  1.00  0.00           H  
ATOM    452  HG  LEU A 181      -9.673  42.279  35.781  1.00  0.00           H  
ATOM    453 HD11 LEU A 181      -8.024  39.923  34.793  1.00  0.00           H  
ATOM    454 HD12 LEU A 181      -9.496  40.571  34.035  1.00  0.00           H  
ATOM    455 HD13 LEU A 181      -9.594  39.853  35.645  1.00  0.00           H  
ATOM    456 HD21 LEU A 181      -6.982  41.284  36.785  1.00  0.00           H  
ATOM    457 HD22 LEU A 181      -8.546  40.890  37.544  1.00  0.00           H  
ATOM    458 HD23 LEU A 181      -7.994  42.561  37.489  1.00  0.00           H  
ATOM    459  N   ALA A 182      -7.041  45.739  33.341  1.00  0.00           N  
ATOM    460  CA  ALA A 182      -6.189  46.728  32.674  1.00  0.00           C  
ATOM    461  C   ALA A 182      -5.481  47.663  33.679  1.00  0.00           C  
ATOM    462  O   ALA A 182      -4.302  47.991  33.511  1.00  0.00           O  
ATOM    463  CB  ALA A 182      -7.072  47.539  31.719  1.00  0.00           C  
ATOM    464  H   ALA A 182      -8.036  45.782  33.173  1.00  0.00           H  
ATOM    465  HA  ALA A 182      -5.426  46.208  32.093  1.00  0.00           H  
ATOM    466  HB1 ALA A 182      -7.808  48.113  32.278  1.00  0.00           H  
ATOM    467  HB2 ALA A 182      -7.585  46.874  31.023  1.00  0.00           H  
ATOM    468  HB3 ALA A 182      -6.450  48.234  31.159  1.00  0.00           H  
ATOM    469  N   VAL A 183      -6.178  48.034  34.761  1.00  0.00           N  
ATOM    470  CA  VAL A 183      -5.647  48.850  35.868  1.00  0.00           C  
ATOM    471  C   VAL A 183      -4.838  48.003  36.859  1.00  0.00           C  
ATOM    472  O   VAL A 183      -3.777  48.438  37.317  1.00  0.00           O  
ATOM    473  CB  VAL A 183      -6.792  49.598  36.587  1.00  0.00           C  
ATOM    474  CG1 VAL A 183      -6.300  50.438  37.773  1.00  0.00           C  
ATOM    475  CG2 VAL A 183      -7.501  50.556  35.624  1.00  0.00           C  
ATOM    476  H   VAL A 183      -7.146  47.745  34.810  1.00  0.00           H  
ATOM    477  HA  VAL A 183      -4.980  49.603  35.453  1.00  0.00           H  
ATOM    478  HB  VAL A 183      -7.520  48.877  36.957  1.00  0.00           H  
ATOM    479 HG11 VAL A 183      -5.527  51.135  37.446  1.00  0.00           H  
ATOM    480 HG12 VAL A 183      -5.898  49.793  38.555  1.00  0.00           H  
ATOM    481 HG13 VAL A 183      -7.132  51.000  38.199  1.00  0.00           H  
ATOM    482 HG21 VAL A 183      -6.793  51.302  35.270  1.00  0.00           H  
ATOM    483 HG22 VAL A 183      -8.326  51.052  36.135  1.00  0.00           H  
ATOM    484 HG23 VAL A 183      -7.901  50.018  34.768  1.00  0.00           H  
ATOM    485  N   SER A 184      -5.298  46.784  37.162  1.00  0.00           N  
ATOM    486  CA  SER A 184      -4.761  45.950  38.255  1.00  0.00           C  
ATOM    487  C   SER A 184      -3.390  45.313  37.974  1.00  0.00           C  
ATOM    488  O   SER A 184      -2.699  44.918  38.920  1.00  0.00           O  
ATOM    489  CB  SER A 184      -5.757  44.846  38.634  1.00  0.00           C  
ATOM    490  OG  SER A 184      -7.006  45.391  39.037  1.00  0.00           O  
ATOM    491  H   SER A 184      -6.168  46.500  36.731  1.00  0.00           H  
ATOM    492  HA  SER A 184      -4.633  46.585  39.133  1.00  0.00           H  
ATOM    493  HB2 SER A 184      -5.346  44.267  39.463  1.00  0.00           H  
ATOM    494  HB3 SER A 184      -5.898  44.174  37.787  1.00  0.00           H  
ATOM    495  HG  SER A 184      -7.446  45.771  38.251  1.00  0.00           H  
ATOM    496  N   LYS A 185      -2.955  45.232  36.708  1.00  0.00           N  
ATOM    497  CA  LYS A 185      -1.607  44.758  36.332  1.00  0.00           C  
ATOM    498  C   LYS A 185      -0.525  45.761  36.774  1.00  0.00           C  
ATOM    499  O   LYS A 185      -0.789  46.966  36.823  1.00  0.00           O  
ATOM    500  CB  LYS A 185      -1.570  44.447  34.820  1.00  0.00           C  
ATOM    501  CG  LYS A 185      -0.476  43.422  34.481  1.00  0.00           C  
ATOM    502  CD  LYS A 185      -0.448  43.005  33.003  1.00  0.00           C  
ATOM    503  CE  LYS A 185       0.152  44.082  32.088  1.00  0.00           C  
ATOM    504  NZ  LYS A 185       0.262  43.590  30.689  1.00  0.00           N1+
ATOM    505  H   LYS A 185      -3.572  45.564  35.978  1.00  0.00           H  
ATOM    506  HA  LYS A 185      -1.426  43.827  36.874  1.00  0.00           H  
ATOM    507  HB2 LYS A 185      -2.528  44.019  34.521  1.00  0.00           H  
ATOM    508  HB3 LYS A 185      -1.416  45.368  34.256  1.00  0.00           H  
ATOM    509  HG2 LYS A 185       0.497  43.821  34.756  1.00  0.00           H  
ATOM    510  HG3 LYS A 185      -0.652  42.525  35.076  1.00  0.00           H  
ATOM    511  HD2 LYS A 185      -1.459  42.759  32.674  1.00  0.00           H  
ATOM    512  HD3 LYS A 185       0.163  42.106  32.920  1.00  0.00           H  
ATOM    513  HE2 LYS A 185       1.143  44.348  32.467  1.00  0.00           H  
ATOM    514  HE3 LYS A 185      -0.476  44.978  32.128  1.00  0.00           H  
ATOM    515  HZ1 LYS A 185       0.823  42.753  30.638  1.00  0.00           H  
ATOM    516  HZ2 LYS A 185      -0.646  43.372  30.307  1.00  0.00           H  
ATOM    517  HZ3 LYS A 185       0.698  44.277  30.084  1.00  0.00           H  
ATOM    518  N   GLY A 186       0.682  45.286  37.096  1.00  0.00           N  
ATOM    519  CA  GLY A 186       1.813  46.129  37.535  1.00  0.00           C  
ATOM    520  C   GLY A 186       2.743  45.508  38.590  1.00  0.00           C  
ATOM    521  O   GLY A 186       3.846  46.018  38.810  1.00  0.00           O  
ATOM    522  H   GLY A 186       0.839  44.296  36.983  1.00  0.00           H  
ATOM    523  HA2 GLY A 186       2.415  46.401  36.669  1.00  0.00           H  
ATOM    524  HA3 GLY A 186       1.428  47.052  37.969  1.00  0.00           H  
ATOM    525  N   ASN A 187       2.330  44.415  39.243  1.00  0.00           N  
ATOM    526  CA  ASN A 187       3.098  43.746  40.301  1.00  0.00           C  
ATOM    527  C   ASN A 187       4.201  42.849  39.705  1.00  0.00           C  
ATOM    528  O   ASN A 187       3.916  41.778  39.156  1.00  0.00           O  
ATOM    529  CB  ASN A 187       2.134  42.966  41.214  1.00  0.00           C  
ATOM    530  CG  ASN A 187       1.169  43.885  41.946  1.00  0.00           C  
ATOM    531  ND2 ASN A 187      -0.090  43.901  41.567  1.00  0.00           N  
ATOM    532  OD1 ASN A 187       1.546  44.630  42.842  1.00  0.00           O  
ATOM    533  H   ASN A 187       1.418  44.049  39.020  1.00  0.00           H  
ATOM    534  HA  ASN A 187       3.588  44.504  40.916  1.00  0.00           H  
ATOM    535  HB2 ASN A 187       2.710  42.424  41.964  1.00  0.00           H  
ATOM    536  HB3 ASN A 187       1.577  42.234  40.629  1.00  0.00           H  
ATOM    537 HD21 ASN A 187      -0.416  43.290  40.836  1.00  0.00           H  
ATOM    538 HD22 ASN A 187      -0.725  44.530  42.033  1.00  0.00           H  
ATOM    539  N   CYX A 188       5.455  43.306  39.775  1.00  0.00           N  
ATOM    540  CA  CYX A 188       6.621  42.657  39.164  1.00  0.00           C  
ATOM    541  C   CYX A 188       7.953  43.098  39.820  1.00  0.00           C  
ATOM    542  O   CYX A 188       7.994  44.044  40.614  1.00  0.00           O  
ATOM    543  CB  CYX A 188       6.591  42.997  37.668  1.00  0.00           C  
ATOM    544  SG  CYX A 188       7.837  42.237  36.590  1.00  0.00           S  
ATOM    545  H   CYX A 188       5.610  44.195  40.230  1.00  0.00           H  
ATOM    546  HA  CYX A 188       6.524  41.579  39.283  1.00  0.00           H  
ATOM    547  HB2 CYX A 188       6.675  44.077  37.591  1.00  0.00           H  
ATOM    548  HB3 CYX A 188       5.614  42.721  37.270  1.00  0.00           H  
ATOM    549  N   SER A 189       9.048  42.405  39.488  1.00  0.00           N  
ATOM    550  CA  SER A 189      10.391  42.545  40.076  1.00  0.00           C  
ATOM    551  C   SER A 189      11.532  42.331  39.055  1.00  0.00           C  
ATOM    552  O   SER A 189      12.592  41.792  39.391  1.00  0.00           O  
ATOM    553  CB  SER A 189      10.507  41.603  41.286  1.00  0.00           C  
ATOM    554  OG  SER A 189      10.237  40.257  40.913  1.00  0.00           O  
ATOM    555  H   SER A 189       8.928  41.658  38.821  1.00  0.00           H  
ATOM    556  HA  SER A 189      10.501  43.564  40.444  1.00  0.00           H  
ATOM    557  HB2 SER A 189       9.783  41.915  42.041  1.00  0.00           H  
ATOM    558  HB3 SER A 189      11.505  41.678  41.723  1.00  0.00           H  
ATOM    559  HG  SER A 189      10.240  39.719  41.723  1.00  0.00           H  
ATOM    560  N   GLY A 190      11.329  42.735  37.794  1.00  0.00           N  
ATOM    561  CA  GLY A 190      12.284  42.558  36.686  1.00  0.00           C  
ATOM    562  C   GLY A 190      11.970  41.337  35.797  1.00  0.00           C  
ATOM    563  O   GLY A 190      10.922  41.349  35.141  1.00  0.00           O  
ATOM    564  H   GLY A 190      10.467  43.227  37.593  1.00  0.00           H  
ATOM    565  HA2 GLY A 190      12.245  43.443  36.051  1.00  0.00           H  
ATOM    566  HA3 GLY A 190      13.299  42.499  37.071  1.00  0.00           H  
ATOM    567  N   PRO A 191      12.855  40.320  35.692  1.00  0.00           N  
ATOM    568  CA  PRO A 191      12.667  39.161  34.806  1.00  0.00           C  
ATOM    569  C   PRO A 191      11.432  38.319  35.176  1.00  0.00           C  
ATOM    570  O   PRO A 191      10.947  38.363  36.312  1.00  0.00           O  
ATOM    571  CB  PRO A 191      13.969  38.358  34.887  1.00  0.00           C  
ATOM    572  CG  PRO A 191      14.505  38.701  36.275  1.00  0.00           C  
ATOM    573  CD  PRO A 191      14.083  40.157  36.458  1.00  0.00           C  
ATOM    574  HA  PRO A 191      12.541  39.510  33.780  1.00  0.00           H  
ATOM    575  HB2 PRO A 191      13.806  37.286  34.769  1.00  0.00           H  
ATOM    576  HB3 PRO A 191      14.665  38.723  34.130  1.00  0.00           H  
ATOM    577  HG2 PRO A 191      15.588  38.587  36.327  1.00  0.00           H  
ATOM    578  HG3 PRO A 191      14.014  38.078  37.023  1.00  0.00           H  
ATOM    579  HD2 PRO A 191      14.853  40.818  36.058  1.00  0.00           H  
ATOM    580  HD3 PRO A 191      13.921  40.360  37.517  1.00  0.00           H  
ATOM    581  N   THR A 192      10.883  37.591  34.198  1.00  0.00           N  
ATOM    582  CA  THR A 192       9.453  37.218  34.169  1.00  0.00           C  
ATOM    583  C   THR A 192       9.178  35.713  34.031  1.00  0.00           C  
ATOM    584  O   THR A 192       9.957  34.955  33.439  1.00  0.00           O  
ATOM    585  CB  THR A 192       8.695  37.989  33.068  1.00  0.00           C  
ATOM    586  OG1 THR A 192       9.058  37.550  31.778  1.00  0.00           O  
ATOM    587  CG2 THR A 192       8.940  39.497  33.085  1.00  0.00           C  
ATOM    588  H   THR A 192      11.404  37.490  33.335  1.00  0.00           H  
ATOM    589  HA  THR A 192       8.997  37.526  35.107  1.00  0.00           H  
ATOM    590  HB  THR A 192       7.625  37.818  33.200  1.00  0.00           H  
ATOM    591 HG21 THR A 192       8.698  39.896  34.068  1.00  0.00           H  
ATOM    592 HG22 THR A 192       9.979  39.726  32.851  1.00  0.00           H  
ATOM    593 HG23 THR A 192       8.301  39.973  32.341  1.00  0.00           H  
ATOM    594  HG1 THR A 192      10.024  37.434  31.770  1.00  0.00           H  
ATOM    595  N   THR A 193       7.998  35.306  34.502  1.00  0.00           N  
ATOM    596  CA  THR A 193       7.391  33.977  34.327  1.00  0.00           C  
ATOM    597  C   THR A 193       5.929  34.148  33.902  1.00  0.00           C  
ATOM    598  O   THR A 193       5.189  34.937  34.499  1.00  0.00           O  
ATOM    599  CB  THR A 193       7.458  33.157  35.629  1.00  0.00           C  
ATOM    600  OG1 THR A 193       8.782  33.064  36.112  1.00  0.00           O  
ATOM    601  CG2 THR A 193       6.946  31.725  35.455  1.00  0.00           C  
ATOM    602  H   THR A 193       7.427  35.997  34.980  1.00  0.00           H  
ATOM    603  HA  THR A 193       7.919  33.432  33.546  1.00  0.00           H  
ATOM    604  HB  THR A 193       6.859  33.655  36.391  1.00  0.00           H  
ATOM    605 HG21 THR A 193       5.876  31.735  35.250  1.00  0.00           H  
ATOM    606 HG22 THR A 193       7.464  31.237  34.630  1.00  0.00           H  
ATOM    607 HG23 THR A 193       7.111  31.161  36.374  1.00  0.00           H  
ATOM    608  HG1 THR A 193       9.252  32.449  35.518  1.00  0.00           H  
ATOM    609  N   ILE A 194       5.493  33.410  32.881  1.00  0.00           N  
ATOM    610  CA  ILE A 194       4.136  33.490  32.319  1.00  0.00           C  
ATOM    611  C   ILE A 194       3.509  32.092  32.312  1.00  0.00           C  
ATOM    612  O   ILE A 194       4.072  31.149  31.749  1.00  0.00           O  
ATOM    613  CB  ILE A 194       4.143  34.152  30.917  1.00  0.00           C  
ATOM    614  CG1 ILE A 194       4.891  35.509  30.951  1.00  0.00           C  
ATOM    615  CG2 ILE A 194       2.699  34.310  30.398  1.00  0.00           C  
ATOM    616  CD1 ILE A 194       4.891  36.288  29.631  1.00  0.00           C  
ATOM    617  H   ILE A 194       6.142  32.757  32.454  1.00  0.00           H  
ATOM    618  HA  ILE A 194       3.518  34.118  32.962  1.00  0.00           H  
ATOM    619  HB  ILE A 194       4.676  33.498  30.229  1.00  0.00           H  
ATOM    620 HG12 ILE A 194       4.459  36.142  31.727  1.00  0.00           H  
ATOM    621 HG13 ILE A 194       5.936  35.332  31.207  1.00  0.00           H  
ATOM    622 HG21 ILE A 194       2.136  34.980  31.047  1.00  0.00           H  
ATOM    623 HG22 ILE A 194       2.195  33.345  30.357  1.00  0.00           H  
ATOM    624 HG23 ILE A 194       2.699  34.714  29.386  1.00  0.00           H  
ATOM    625 HD11 ILE A 194       3.892  36.667  29.423  1.00  0.00           H  
ATOM    626 HD12 ILE A 194       5.222  35.644  28.815  1.00  0.00           H  
ATOM    627 HD13 ILE A 194       5.570  37.137  29.713  1.00  0.00           H  
ATOM    628  N   ARG A 195       2.322  31.963  32.911  1.00  0.00           N  
ATOM    629  CA  ARG A 195       1.488  30.752  32.901  1.00  0.00           C  
ATOM    630  C   ARG A 195       0.291  30.987  31.986  1.00  0.00           C  
ATOM    631  O   ARG A 195      -0.709  31.581  32.395  1.00  0.00           O  
ATOM    632  CB  ARG A 195       1.109  30.377  34.348  1.00  0.00           C  
ATOM    633  CG  ARG A 195       0.028  29.289  34.506  1.00  0.00           C  
ATOM    634  CD  ARG A 195       0.282  27.986  33.732  1.00  0.00           C  
ATOM    635  NE  ARG A 195      -0.784  27.005  34.018  1.00  0.00           N  
ATOM    636  CZ  ARG A 195      -1.158  25.972  33.283  1.00  0.00           C  
ATOM    637  NH1 ARG A 195      -0.619  25.681  32.135  1.00  0.00           N  
ATOM    638  NH2 ARG A 195      -2.117  25.195  33.696  1.00  0.00           N1+
ATOM    639  H   ARG A 195       1.920  32.805  33.315  1.00  0.00           H  
ATOM    640  HA  ARG A 195       2.054  29.913  32.488  1.00  0.00           H  
ATOM    641  HB2 ARG A 195       2.012  30.041  34.861  1.00  0.00           H  
ATOM    642  HB3 ARG A 195       0.752  31.270  34.864  1.00  0.00           H  
ATOM    643  HG2 ARG A 195      -0.936  29.691  34.195  1.00  0.00           H  
ATOM    644  HG3 ARG A 195      -0.048  29.051  35.568  1.00  0.00           H  
ATOM    645  HD2 ARG A 195       1.243  27.575  34.043  1.00  0.00           H  
ATOM    646  HD3 ARG A 195       0.317  28.201  32.663  1.00  0.00           H  
ATOM    647  HE  ARG A 195      -1.269  27.111  34.894  1.00  0.00           H  
ATOM    648 HH11 ARG A 195      -0.916  24.868  31.630  1.00  0.00           H  
ATOM    649 HH12 ARG A 195       0.135  26.249  31.770  1.00  0.00           H  
ATOM    650 HH21 ARG A 195      -2.557  25.365  34.584  1.00  0.00           H  
ATOM    651 HH22 ARG A 195      -2.397  24.400  33.150  1.00  0.00           H  
ATOM    652  N   GLY A 196       0.400  30.512  30.749  1.00  0.00           N  
ATOM    653  CA  GLY A 196      -0.732  30.355  29.839  1.00  0.00           C  
ATOM    654  C   GLY A 196      -1.437  29.026  30.094  1.00  0.00           C  
ATOM    655  O   GLY A 196      -0.869  27.957  29.860  1.00  0.00           O  
ATOM    656  H   GLY A 196       1.273  30.079  30.483  1.00  0.00           H  
ATOM    657  HA2 GLY A 196      -1.434  31.175  29.959  1.00  0.00           H  
ATOM    658  HA3 GLY A 196      -0.394  30.374  28.807  1.00  0.00           H  
ATOM    659  N   GLN A 197      -2.670  29.093  30.587  1.00  0.00           N  
ATOM    660  CA  GLN A 197      -3.525  27.948  30.904  1.00  0.00           C  
ATOM    661  C   GLN A 197      -4.113  27.348  29.613  1.00  0.00           C  
ATOM    662  O   GLN A 197      -5.150  27.807  29.125  1.00  0.00           O  
ATOM    663  CB  GLN A 197      -4.580  28.445  31.909  1.00  0.00           C  
ATOM    664  CG  GLN A 197      -5.519  27.355  32.451  1.00  0.00           C  
ATOM    665  CD  GLN A 197      -6.508  27.904  33.485  1.00  0.00           C  
ATOM    666  OE1 GLN A 197      -6.328  28.964  34.079  1.00  0.00           O  
ATOM    667  NE2 GLN A 197      -7.594  27.214  33.749  1.00  0.00           N  
ATOM    668  H   GLN A 197      -3.026  30.015  30.813  1.00  0.00           H  
ATOM    669  HA  GLN A 197      -2.928  27.180  31.397  1.00  0.00           H  
ATOM    670  HB2 GLN A 197      -4.050  28.886  32.754  1.00  0.00           H  
ATOM    671  HB3 GLN A 197      -5.184  29.227  31.445  1.00  0.00           H  
ATOM    672  HG2 GLN A 197      -4.930  26.565  32.918  1.00  0.00           H  
ATOM    673  HG3 GLN A 197      -6.082  26.921  31.625  1.00  0.00           H  
ATOM    674 HE21 GLN A 197      -8.274  27.623  34.382  1.00  0.00           H  
ATOM    675 HE22 GLN A 197      -7.771  26.337  33.285  1.00  0.00           H  
ATOM    676  N   PHE A 198      -3.421  26.361  29.027  1.00  0.00           N  
ATOM    677  CA  PHE A 198      -3.825  25.677  27.787  1.00  0.00           C  
ATOM    678  C   PHE A 198      -5.249  25.098  27.909  1.00  0.00           C  
ATOM    679  O   PHE A 198      -5.583  24.439  28.900  1.00  0.00           O  
ATOM    680  CB  PHE A 198      -2.832  24.546  27.443  1.00  0.00           C  
ATOM    681  CG  PHE A 198      -1.640  24.902  26.561  1.00  0.00           C  
ATOM    682  CD2 PHE A 198      -1.319  24.071  25.467  1.00  0.00           C  
ATOM    683  CD1 PHE A 198      -0.815  26.008  26.847  1.00  0.00           C  
ATOM    684  CE2 PHE A 198      -0.186  24.333  24.676  1.00  0.00           C  
ATOM    685  CE1 PHE A 198       0.319  26.271  26.054  1.00  0.00           C  
ATOM    686  CZ  PHE A 198       0.638  25.431  24.973  1.00  0.00           C  
ATOM    687  H   PHE A 198      -2.558  26.070  29.464  1.00  0.00           H  
ATOM    688  HA  PHE A 198      -3.825  26.398  26.968  1.00  0.00           H  
ATOM    689  HB2 PHE A 198      -2.461  24.096  28.365  1.00  0.00           H  
ATOM    690  HB3 PHE A 198      -3.391  23.765  26.925  1.00  0.00           H  
ATOM    691  HD1 PHE A 198      -1.041  26.652  27.682  1.00  0.00           H  
ATOM    692  HD2 PHE A 198      -1.936  23.213  25.237  1.00  0.00           H  
ATOM    693  HE1 PHE A 198       0.959  27.112  26.277  1.00  0.00           H  
ATOM    694  HE2 PHE A 198       0.057  23.680  23.848  1.00  0.00           H  
ATOM    695  HZ  PHE A 198       1.519  25.628  24.376  1.00  0.00           H  
ATOM    696  N   SER A 199      -6.090  25.354  26.905  1.00  0.00           N  
ATOM    697  CA  SER A 199      -7.523  25.035  26.902  1.00  0.00           C  
ATOM    698  C   SER A 199      -8.081  24.899  25.473  1.00  0.00           C  
ATOM    699  O   SER A 199      -7.490  25.376  24.499  1.00  0.00           O  
ATOM    700  CB  SER A 199      -8.256  26.158  27.658  1.00  0.00           C  
ATOM    701  OG  SER A 199      -9.644  25.897  27.796  1.00  0.00           O  
ATOM    702  H   SER A 199      -5.759  25.940  26.147  1.00  0.00           H  
ATOM    703  HA  SER A 199      -7.690  24.094  27.427  1.00  0.00           H  
ATOM    704  HB2 SER A 199      -8.115  27.102  27.128  1.00  0.00           H  
ATOM    705  HB3 SER A 199      -7.821  26.261  28.653  1.00  0.00           H  
ATOM    706  HG  SER A 199     -10.045  26.668  28.233  1.00  0.00           H  
ATOM    707  N   ASN A 200      -9.274  24.319  25.353  1.00  0.00           N  
ATOM    708  CA  ASN A 200     -10.212  24.559  24.247  1.00  0.00           C  
ATOM    709  C   ASN A 200     -11.677  24.694  24.729  1.00  0.00           C  
ATOM    710  O   ASN A 200     -12.600  24.702  23.907  1.00  0.00           O  
ATOM    711  CB  ASN A 200     -10.031  23.477  23.161  1.00  0.00           C  
ATOM    712  CG  ASN A 200     -10.525  22.087  23.544  1.00  0.00           C  
ATOM    713  OD1 ASN A 200     -10.913  21.797  24.670  1.00  0.00           O  
ATOM    714  ND2 ASN A 200     -10.528  21.170  22.604  1.00  0.00           N  
ATOM    715  H   ASN A 200      -9.639  23.857  26.174  1.00  0.00           H  
ATOM    716  HA  ASN A 200      -9.962  25.521  23.796  1.00  0.00           H  
ATOM    717  HB2 ASN A 200      -8.977  23.407  22.892  1.00  0.00           H  
ATOM    718  HB3 ASN A 200     -10.572  23.789  22.268  1.00  0.00           H  
ATOM    719 HD21 ASN A 200     -10.856  20.245  22.834  1.00  0.00           H  
ATOM    720 HD22 ASN A 200     -10.219  21.399  21.672  1.00  0.00           H  
ATOM    721  N   MET A 201     -11.906  24.803  26.046  1.00  0.00           N  
ATOM    722  CA  MET A 201     -13.205  24.593  26.706  1.00  0.00           C  
ATOM    723  C   MET A 201     -14.282  25.578  26.230  1.00  0.00           C  
ATOM    724  O   MET A 201     -14.114  26.799  26.302  1.00  0.00           O  
ATOM    725  CB  MET A 201     -13.043  24.661  28.234  1.00  0.00           C  
ATOM    726  CG  MET A 201     -12.226  23.477  28.770  1.00  0.00           C  
ATOM    727  SD  MET A 201     -12.005  23.452  30.572  1.00  0.00           S  
ATOM    728  CE  MET A 201     -10.719  24.716  30.759  1.00  0.00           C  
ATOM    729  H   MET A 201     -11.104  24.948  26.648  1.00  0.00           H  
ATOM    730  HA  MET A 201     -13.547  23.586  26.458  1.00  0.00           H  
ATOM    731  HB2 MET A 201     -14.031  24.630  28.697  1.00  0.00           H  
ATOM    732  HB3 MET A 201     -12.563  25.601  28.511  1.00  0.00           H  
ATOM    733  HG2 MET A 201     -11.241  23.471  28.302  1.00  0.00           H  
ATOM    734  HG3 MET A 201     -12.737  22.558  28.484  1.00  0.00           H  
ATOM    735  HE1 MET A 201     -10.484  24.843  31.816  1.00  0.00           H  
ATOM    736  HE2 MET A 201     -11.069  25.665  30.353  1.00  0.00           H  
ATOM    737  HE3 MET A 201      -9.819  24.408  30.227  1.00  0.00           H  
ATOM    738  N   SER A 202     -15.380  25.032  25.703  1.00  0.00           N  
ATOM    739  CA  SER A 202     -16.442  25.772  25.011  1.00  0.00           C  
ATOM    740  C   SER A 202     -17.794  25.053  25.103  1.00  0.00           C  
ATOM    741  O   SER A 202     -17.855  23.820  25.175  1.00  0.00           O  
ATOM    742  CB  SER A 202     -16.051  25.940  23.541  1.00  0.00           C  
ATOM    743  OG  SER A 202     -16.882  26.885  22.896  1.00  0.00           O  
ATOM    744  H   SER A 202     -15.449  24.024  25.703  1.00  0.00           H  
ATOM    745  HA  SER A 202     -16.542  26.766  25.448  1.00  0.00           H  
ATOM    746  HB2 SER A 202     -16.114  24.975  23.034  1.00  0.00           H  
ATOM    747  HB3 SER A 202     -15.022  26.291  23.481  1.00  0.00           H  
ATOM    748  HG  SER A 202     -16.487  27.041  22.006  1.00  0.00           H  
ATOM    749  N   LEU A 203     -18.878  25.824  25.023  1.00  0.00           N  
ATOM    750  CA  LEU A 203     -20.267  25.373  24.858  1.00  0.00           C  
ATOM    751  C   LEU A 203     -20.919  26.064  23.634  1.00  0.00           C  
ATOM    752  O   LEU A 203     -22.125  26.333  23.602  1.00  0.00           O  
ATOM    753  CB  LEU A 203     -21.026  25.567  26.189  1.00  0.00           C  
ATOM    754  CG  LEU A 203     -20.575  24.643  27.336  1.00  0.00           C  
ATOM    755  CD1 LEU A 203     -21.231  25.089  28.644  1.00  0.00           C  
ATOM    756  CD2 LEU A 203     -20.951  23.180  27.089  1.00  0.00           C  
ATOM    757  H   LEU A 203     -18.725  26.824  24.945  1.00  0.00           H  
ATOM    758  HA  LEU A 203     -20.269  24.311  24.613  1.00  0.00           H  
ATOM    759  HB2 LEU A 203     -20.885  26.596  26.513  1.00  0.00           H  
ATOM    760  HB3 LEU A 203     -22.092  25.406  26.024  1.00  0.00           H  
ATOM    761  HG  LEU A 203     -19.495  24.710  27.461  1.00  0.00           H  
ATOM    762 HD11 LEU A 203     -22.316  25.023  28.560  1.00  0.00           H  
ATOM    763 HD12 LEU A 203     -20.952  26.120  28.862  1.00  0.00           H  
ATOM    764 HD13 LEU A 203     -20.891  24.456  29.463  1.00  0.00           H  
ATOM    765 HD21 LEU A 203     -22.026  23.089  26.933  1.00  0.00           H  
ATOM    766 HD22 LEU A 203     -20.660  22.576  27.949  1.00  0.00           H  
ATOM    767 HD23 LEU A 203     -20.424  22.801  26.215  1.00  0.00           H  
ATOM    768  N   SER A 204     -20.095  26.389  22.632  1.00  0.00           N  
ATOM    769  CA  SER A 204     -20.471  26.976  21.341  1.00  0.00           C  
ATOM    770  C   SER A 204     -20.714  25.883  20.293  1.00  0.00           C  
ATOM    771  O   SER A 204     -20.006  24.870  20.257  1.00  0.00           O  
ATOM    772  CB  SER A 204     -19.365  27.938  20.887  1.00  0.00           C  
ATOM    773  OG  SER A 204     -19.577  28.431  19.576  1.00  0.00           O  
ATOM    774  H   SER A 204     -19.116  26.171  22.762  1.00  0.00           H  
ATOM    775  HA  SER A 204     -21.385  27.553  21.462  1.00  0.00           H  
ATOM    776  HB2 SER A 204     -18.415  27.403  20.890  1.00  0.00           H  
ATOM    777  HB3 SER A 204     -19.297  28.771  21.589  1.00  0.00           H  
ATOM    778  HG  SER A 204     -20.403  28.973  19.562  1.00  0.00           H  
ATOM    779  N   LEU A 205     -21.663  26.115  19.382  1.00  0.00           N  
ATOM    780  CA  LEU A 205     -21.943  25.228  18.245  1.00  0.00           C  
ATOM    781  C   LEU A 205     -20.775  25.165  17.238  1.00  0.00           C  
ATOM    782  O   LEU A 205     -20.557  24.130  16.603  1.00  0.00           O  
ATOM    783  CB  LEU A 205     -23.250  25.713  17.600  1.00  0.00           C  
ATOM    784  CG  LEU A 205     -23.768  24.876  16.422  1.00  0.00           C  
ATOM    785  CD1 LEU A 205     -24.071  23.434  16.835  1.00  0.00           C  
ATOM    786  CD2 LEU A 205     -25.052  25.512  15.890  1.00  0.00           C  
ATOM    787  H   LEU A 205     -22.188  26.977  19.448  1.00  0.00           H  
ATOM    788  HA  LEU A 205     -22.104  24.223  18.633  1.00  0.00           H  
ATOM    789  HB2 LEU A 205     -24.018  25.712  18.371  1.00  0.00           H  
ATOM    790  HB3 LEU A 205     -23.109  26.738  17.257  1.00  0.00           H  
ATOM    791  HG  LEU A 205     -23.029  24.879  15.625  1.00  0.00           H  
ATOM    792 HD11 LEU A 205     -24.710  23.422  17.717  1.00  0.00           H  
ATOM    793 HD12 LEU A 205     -23.140  22.911  17.047  1.00  0.00           H  
ATOM    794 HD13 LEU A 205     -24.576  22.912  16.024  1.00  0.00           H  
ATOM    795 HD21 LEU A 205     -25.815  25.532  16.669  1.00  0.00           H  
ATOM    796 HD22 LEU A 205     -25.424  24.944  15.039  1.00  0.00           H  
ATOM    797 HD23 LEU A 205     -24.849  26.532  15.563  1.00  0.00           H  
ATOM    798  N   LEU A 206     -19.947  26.212  17.186  1.00  0.00           N  
ATOM    799  CA  LEU A 206     -18.711  26.272  16.403  1.00  0.00           C  
ATOM    800  C   LEU A 206     -17.688  25.227  16.874  1.00  0.00           C  
ATOM    801  O   LEU A 206     -17.202  24.424  16.076  1.00  0.00           O  
ATOM    802  CB  LEU A 206     -18.170  27.706  16.527  1.00  0.00           C  
ATOM    803  CG  LEU A 206     -16.824  28.001  15.852  1.00  0.00           C  
ATOM    804  CD1 LEU A 206     -16.739  27.564  14.393  1.00  0.00           C  
ATOM    805  CD2 LEU A 206     -16.589  29.510  15.913  1.00  0.00           C  
ATOM    806  H   LEU A 206     -20.182  27.018  17.749  1.00  0.00           H  
ATOM    807  HA  LEU A 206     -18.946  26.072  15.356  1.00  0.00           H  
ATOM    808  HB2 LEU A 206     -18.920  28.387  16.130  1.00  0.00           H  
ATOM    809  HB3 LEU A 206     -18.045  27.937  17.583  1.00  0.00           H  
ATOM    810  HG  LEU A 206     -16.034  27.496  16.408  1.00  0.00           H  
ATOM    811 HD11 LEU A 206     -17.565  27.992  13.832  1.00  0.00           H  
ATOM    812 HD12 LEU A 206     -16.775  26.479  14.319  1.00  0.00           H  
ATOM    813 HD13 LEU A 206     -15.798  27.914  13.971  1.00  0.00           H  
ATOM    814 HD21 LEU A 206     -17.336  30.034  15.317  1.00  0.00           H  
ATOM    815 HD22 LEU A 206     -15.599  29.743  15.530  1.00  0.00           H  
ATOM    816 HD23 LEU A 206     -16.650  29.852  16.946  1.00  0.00           H  
ATOM    817  N   ASP A 207     -17.428  25.160  18.181  1.00  0.00           N  
ATOM    818  CA  ASP A 207     -16.513  24.175  18.773  1.00  0.00           C  
ATOM    819  C   ASP A 207     -17.110  22.760  18.837  1.00  0.00           C  
ATOM    820  O   ASP A 207     -16.369  21.775  18.748  1.00  0.00           O  
ATOM    821  CB  ASP A 207     -16.077  24.653  20.158  1.00  0.00           C  
ATOM    822  CG  ASP A 207     -15.216  25.917  20.054  1.00  0.00           C  
ATOM    823  OD2 ASP A 207     -15.673  26.996  20.505  1.00  0.00           O1-
ATOM    824  OD1 ASP A 207     -14.074  25.828  19.543  1.00  0.00           O  
ATOM    825  H   ASP A 207     -17.883  25.826  18.790  1.00  0.00           H  
ATOM    826  HA  ASP A 207     -15.620  24.111  18.152  1.00  0.00           H  
ATOM    827  HB2 ASP A 207     -15.491  23.868  20.640  1.00  0.00           H  
ATOM    828  HB3 ASP A 207     -16.962  24.838  20.771  1.00  0.00           H  
ATOM    829  N   LEU A 208     -18.441  22.635  18.877  1.00  0.00           N  
ATOM    830  CA  LEU A 208     -19.132  21.350  18.735  1.00  0.00           C  
ATOM    831  C   LEU A 208     -18.946  20.760  17.325  1.00  0.00           C  
ATOM    832  O   LEU A 208     -18.671  19.567  17.198  1.00  0.00           O  
ATOM    833  CB  LEU A 208     -20.615  21.527  19.107  1.00  0.00           C  
ATOM    834  CG  LEU A 208     -21.445  20.229  19.077  1.00  0.00           C  
ATOM    835  CD1 LEU A 208     -20.899  19.146  20.012  1.00  0.00           C  
ATOM    836  CD2 LEU A 208     -22.880  20.535  19.505  1.00  0.00           C  
ATOM    837  H   LEU A 208     -18.997  23.475  18.983  1.00  0.00           H  
ATOM    838  HA  LEU A 208     -18.688  20.655  19.446  1.00  0.00           H  
ATOM    839  HB2 LEU A 208     -20.673  21.956  20.109  1.00  0.00           H  
ATOM    840  HB3 LEU A 208     -21.065  22.231  18.410  1.00  0.00           H  
ATOM    841  HG  LEU A 208     -21.467  19.836  18.060  1.00  0.00           H  
ATOM    842 HD11 LEU A 208     -20.808  19.538  21.026  1.00  0.00           H  
ATOM    843 HD12 LEU A 208     -19.923  18.808  19.666  1.00  0.00           H  
ATOM    844 HD13 LEU A 208     -21.571  18.288  20.015  1.00  0.00           H  
ATOM    845 HD21 LEU A 208     -22.895  20.916  20.526  1.00  0.00           H  
ATOM    846 HD22 LEU A 208     -23.484  19.629  19.449  1.00  0.00           H  
ATOM    847 HD23 LEU A 208     -23.312  21.280  18.839  1.00  0.00           H  
ATOM    848  N   TYR A 209     -18.966  21.586  16.274  1.00  0.00           N  
ATOM    849  CA  TYR A 209     -18.677  21.146  14.904  1.00  0.00           C  
ATOM    850  C   TYR A 209     -17.189  20.834  14.664  1.00  0.00           C  
ATOM    851  O   TYR A 209     -16.876  19.847  13.990  1.00  0.00           O  
ATOM    852  CB  TYR A 209     -19.187  22.187  13.897  1.00  0.00           C  
ATOM    853  CG  TYR A 209     -20.697  22.375  13.786  1.00  0.00           C  
ATOM    854  CD2 TYR A 209     -21.196  23.631  13.385  1.00  0.00           C  
ATOM    855  CD1 TYR A 209     -21.599  21.309  13.998  1.00  0.00           C  
ATOM    856  CE2 TYR A 209     -22.578  23.826  13.191  1.00  0.00           C  
ATOM    857  CE1 TYR A 209     -22.981  21.502  13.816  1.00  0.00           C  
ATOM    858  CZ  TYR A 209     -23.474  22.759  13.410  1.00  0.00           C  
ATOM    859  OH  TYR A 209     -24.810  22.919  13.220  1.00  0.00           O  
ATOM    860  H   TYR A 209     -19.223  22.554  16.426  1.00  0.00           H  
ATOM    861  HA  TYR A 209     -19.205  20.212  14.725  1.00  0.00           H  
ATOM    862  HB2 TYR A 209     -18.726  23.148  14.132  1.00  0.00           H  
ATOM    863  HB3 TYR A 209     -18.826  21.897  12.911  1.00  0.00           H  
ATOM    864  HD1 TYR A 209     -21.248  20.331  14.294  1.00  0.00           H  
ATOM    865  HD2 TYR A 209     -20.507  24.446  13.212  1.00  0.00           H  
ATOM    866  HE1 TYR A 209     -23.671  20.686  13.980  1.00  0.00           H  
ATOM    867  HE2 TYR A 209     -22.956  24.790  12.879  1.00  0.00           H  
ATOM    868  HH  TYR A 209     -25.044  23.821  12.912  1.00  0.00           H  
ATOM    869  N   LEU A 210     -16.268  21.581  15.282  1.00  0.00           N  
ATOM    870  CA  LEU A 210     -14.824  21.301  15.217  1.00  0.00           C  
ATOM    871  C   LEU A 210     -14.456  19.983  15.926  1.00  0.00           C  
ATOM    872  O   LEU A 210     -13.675  19.194  15.387  1.00  0.00           O  
ATOM    873  CB  LEU A 210     -14.038  22.482  15.817  1.00  0.00           C  
ATOM    874  CG  LEU A 210     -14.063  23.768  14.966  1.00  0.00           C  
ATOM    875  CD1 LEU A 210     -13.472  24.930  15.764  1.00  0.00           C  
ATOM    876  CD2 LEU A 210     -13.245  23.628  13.684  1.00  0.00           C  
ATOM    877  H   LEU A 210     -16.584  22.393  15.800  1.00  0.00           H  
ATOM    878  HA  LEU A 210     -14.537  21.183  14.172  1.00  0.00           H  
ATOM    879  HB2 LEU A 210     -14.439  22.697  16.807  1.00  0.00           H  
ATOM    880  HB3 LEU A 210     -12.997  22.181  15.947  1.00  0.00           H  
ATOM    881  HG  LEU A 210     -15.086  24.018  14.695  1.00  0.00           H  
ATOM    882 HD11 LEU A 210     -12.436  24.716  16.024  1.00  0.00           H  
ATOM    883 HD12 LEU A 210     -14.050  25.082  16.675  1.00  0.00           H  
ATOM    884 HD13 LEU A 210     -13.520  25.842  15.169  1.00  0.00           H  
ATOM    885 HD21 LEU A 210     -12.223  23.338  13.926  1.00  0.00           H  
ATOM    886 HD22 LEU A 210     -13.234  24.582  13.160  1.00  0.00           H  
ATOM    887 HD23 LEU A 210     -13.692  22.880  13.031  1.00  0.00           H  
ATOM    888  N   SER A 211     -15.084  19.681  17.068  1.00  0.00           N  
ATOM    889  CA  SER A 211     -14.887  18.419  17.812  1.00  0.00           C  
ATOM    890  C   SER A 211     -15.657  17.217  17.233  1.00  0.00           C  
ATOM    891  O   SER A 211     -15.222  16.073  17.404  1.00  0.00           O  
ATOM    892  CB  SER A 211     -15.179  18.608  19.306  1.00  0.00           C  
ATOM    893  OG  SER A 211     -16.483  19.114  19.540  1.00  0.00           O  
ATOM    894  H   SER A 211     -15.697  20.385  17.462  1.00  0.00           H  
ATOM    895  HA  SER A 211     -13.831  18.158  17.744  1.00  0.00           H  
ATOM    896  HB2 SER A 211     -14.448  19.304  19.723  1.00  0.00           H  
ATOM    897  HB3 SER A 211     -15.065  17.649  19.815  1.00  0.00           H  
ATOM    898  HG  SER A 211     -16.463  20.070  19.333  1.00  0.00           H  
ATOM    899  N   ARG A 212     -16.696  17.458  16.418  1.00  0.00           N  
ATOM    900  CA  ARG A 212     -17.322  16.472  15.507  1.00  0.00           C  
ATOM    901  C   ARG A 212     -16.490  16.187  14.245  1.00  0.00           C  
ATOM    902  O   ARG A 212     -16.826  15.274  13.484  1.00  0.00           O  
ATOM    903  CB  ARG A 212     -18.737  16.951  15.126  1.00  0.00           C  
ATOM    904  CG  ARG A 212     -19.780  16.739  16.239  1.00  0.00           C  
ATOM    905  CD  ARG A 212     -20.286  15.293  16.325  1.00  0.00           C  
ATOM    906  NE  ARG A 212     -21.064  14.914  15.128  1.00  0.00           N  
ATOM    907  CZ  ARG A 212     -21.658  13.759  14.895  1.00  0.00           C  
ATOM    908  NH1 ARG A 212     -21.613  12.767  15.740  1.00  0.00           N  
ATOM    909  NH2 ARG A 212     -22.319  13.584  13.788  1.00  0.00           N1+
ATOM    910  H   ARG A 212     -17.046  18.409  16.396  1.00  0.00           H  
ATOM    911  HA  ARG A 212     -17.403  15.513  16.021  1.00  0.00           H  
ATOM    912  HB2 ARG A 212     -18.696  18.010  14.877  1.00  0.00           H  
ATOM    913  HB3 ARG A 212     -19.072  16.432  14.228  1.00  0.00           H  
ATOM    914  HG2 ARG A 212     -20.632  17.394  16.052  1.00  0.00           H  
ATOM    915  HG3 ARG A 212     -19.349  17.015  17.201  1.00  0.00           H  
ATOM    916  HD2 ARG A 212     -20.923  15.208  17.208  1.00  0.00           H  
ATOM    917  HD3 ARG A 212     -19.436  14.619  16.448  1.00  0.00           H  
ATOM    918  HE  ARG A 212     -21.159  15.608  14.405  1.00  0.00           H  
ATOM    919 HH11 ARG A 212     -21.110  12.881  16.602  1.00  0.00           H  
ATOM    920 HH12 ARG A 212     -22.076  11.900  15.535  1.00  0.00           H  
ATOM    921 HH21 ARG A 212     -22.363  14.333  13.113  1.00  0.00           H  
ATOM    922 HH22 ARG A 212     -22.776  12.710  13.603  1.00  0.00           H  
ATOM    923  N   GLY A 213     -15.402  16.928  14.020  1.00  0.00           N  
ATOM    924  CA  GLY A 213     -14.479  16.745  12.894  1.00  0.00           C  
ATOM    925  C   GLY A 213     -14.933  17.376  11.570  1.00  0.00           C  
ATOM    926  O   GLY A 213     -14.345  17.081  10.525  1.00  0.00           O  
ATOM    927  H   GLY A 213     -15.190  17.659  14.683  1.00  0.00           H  
ATOM    928  HA2 GLY A 213     -13.521  17.193  13.159  1.00  0.00           H  
ATOM    929  HA3 GLY A 213     -14.316  15.680  12.727  1.00  0.00           H  
ATOM    930  N   TYR A 214     -15.956  18.238  11.580  1.00  0.00           N  
ATOM    931  CA  TYR A 214     -16.379  18.997  10.397  1.00  0.00           C  
ATOM    932  C   TYR A 214     -15.390  20.132  10.091  1.00  0.00           C  
ATOM    933  O   TYR A 214     -14.936  20.836  11.001  1.00  0.00           O  
ATOM    934  CB  TYR A 214     -17.801  19.549  10.589  1.00  0.00           C  
ATOM    935  CG  TYR A 214     -18.882  18.509  10.848  1.00  0.00           C  
ATOM    936  CD1 TYR A 214     -19.016  17.388  10.003  1.00  0.00           C  
ATOM    937  CD2 TYR A 214     -19.770  18.674  11.929  1.00  0.00           C  
ATOM    938  CE1 TYR A 214     -20.010  16.424  10.257  1.00  0.00           C  
ATOM    939  CE2 TYR A 214     -20.774  17.718  12.181  1.00  0.00           C  
ATOM    940  CZ  TYR A 214     -20.891  16.585  11.348  1.00  0.00           C  
ATOM    941  OH  TYR A 214     -21.853  15.654  11.595  1.00  0.00           O  
ATOM    942  H   TYR A 214     -16.376  18.478  12.469  1.00  0.00           H  
ATOM    943  HA  TYR A 214     -16.392  18.327   9.537  1.00  0.00           H  
ATOM    944  HB2 TYR A 214     -17.784  20.261  11.414  1.00  0.00           H  
ATOM    945  HB3 TYR A 214     -18.076  20.109   9.696  1.00  0.00           H  
ATOM    946  HD1 TYR A 214     -18.354  17.263   9.156  1.00  0.00           H  
ATOM    947  HD2 TYR A 214     -19.686  19.544  12.563  1.00  0.00           H  
ATOM    948  HE1 TYR A 214     -20.096  15.557   9.617  1.00  0.00           H  
ATOM    949  HE2 TYR A 214     -21.459  17.849  13.006  1.00  0.00           H  
ATOM    950  HH  TYR A 214     -21.854  14.972  10.908  1.00  0.00           H  
ATOM    951  N   ASN A 215     -15.080  20.346   8.809  1.00  0.00           N  
ATOM    952  CA  ASN A 215     -14.221  21.451   8.369  1.00  0.00           C  
ATOM    953  C   ASN A 215     -14.977  22.790   8.390  1.00  0.00           C  
ATOM    954  O   ASN A 215     -16.191  22.844   8.167  1.00  0.00           O  
ATOM    955  CB  ASN A 215     -13.600  21.141   6.994  1.00  0.00           C  
ATOM    956  CG  ASN A 215     -12.471  20.121   7.048  1.00  0.00           C  
ATOM    957  ND2 ASN A 215     -11.847  19.848   5.929  1.00  0.00           N  
ATOM    958  OD1 ASN A 215     -12.096  19.593   8.090  1.00  0.00           O  
ATOM    959  H   ASN A 215     -15.497  19.754   8.106  1.00  0.00           H  
ATOM    960  HA  ASN A 215     -13.400  21.554   9.083  1.00  0.00           H  
ATOM    961  HB2 ASN A 215     -13.182  22.061   6.585  1.00  0.00           H  
ATOM    962  HB3 ASN A 215     -14.369  20.791   6.305  1.00  0.00           H  
ATOM    963 HD21 ASN A 215     -11.007  19.284   5.984  1.00  0.00           H  
ATOM    964 HD22 ASN A 215     -12.072  20.352   5.080  1.00  0.00           H  
ATOM    965  N   VAL A 216     -14.254  23.866   8.698  1.00  0.00           N  
ATOM    966  CA  VAL A 216     -14.789  25.201   9.031  1.00  0.00           C  
ATOM    967  C   VAL A 216     -13.909  26.298   8.413  1.00  0.00           C  
ATOM    968  O   VAL A 216     -12.687  26.150   8.349  1.00  0.00           O  
ATOM    969  CB  VAL A 216     -14.885  25.334  10.570  1.00  0.00           C  
ATOM    970  CG1 VAL A 216     -15.040  26.768  11.081  1.00  0.00           C  
ATOM    971  CG2 VAL A 216     -16.055  24.523  11.143  1.00  0.00           C  
ATOM    972  H   VAL A 216     -13.258  23.729   8.813  1.00  0.00           H  
ATOM    973  HA  VAL A 216     -15.787  25.307   8.611  1.00  0.00           H  
ATOM    974  HB  VAL A 216     -13.968  24.937  10.999  1.00  0.00           H  
ATOM    975 HG11 VAL A 216     -15.946  27.223  10.684  1.00  0.00           H  
ATOM    976 HG12 VAL A 216     -14.172  27.356  10.794  1.00  0.00           H  
ATOM    977 HG13 VAL A 216     -15.086  26.759  12.167  1.00  0.00           H  
ATOM    978 HG21 VAL A 216     -16.995  24.888  10.730  1.00  0.00           H  
ATOM    979 HG22 VAL A 216     -16.081  24.620  12.228  1.00  0.00           H  
ATOM    980 HG23 VAL A 216     -15.937  23.468  10.903  1.00  0.00           H  
ATOM    981  N   SER A 217     -14.508  27.410   7.978  1.00  0.00           N  
ATOM    982  CA  SER A 217     -13.798  28.594   7.449  1.00  0.00           C  
ATOM    983  C   SER A 217     -14.600  29.895   7.633  1.00  0.00           C  
ATOM    984  O   SER A 217     -15.737  29.865   8.113  1.00  0.00           O  
ATOM    985  CB  SER A 217     -13.434  28.374   5.972  1.00  0.00           C  
ATOM    986  OG  SER A 217     -14.589  28.190   5.169  1.00  0.00           O  
ATOM    987  H   SER A 217     -15.512  27.483   8.096  1.00  0.00           H  
ATOM    988  HA  SER A 217     -12.863  28.720   7.993  1.00  0.00           H  
ATOM    989  HB2 SER A 217     -12.792  27.495   5.888  1.00  0.00           H  
ATOM    990  HB3 SER A 217     -12.871  29.232   5.606  1.00  0.00           H  
ATOM    991  HG  SER A 217     -14.968  27.325   5.397  1.00  0.00           H  
ATOM    992  N   SER A 218     -14.030  31.047   7.261  1.00  0.00           N  
ATOM    993  CA  SER A 218     -14.657  32.379   7.352  1.00  0.00           C  
ATOM    994  C   SER A 218     -15.050  32.772   8.790  1.00  0.00           C  
ATOM    995  O   SER A 218     -16.137  33.308   9.028  1.00  0.00           O  
ATOM    996  CB  SER A 218     -15.812  32.477   6.339  1.00  0.00           C  
ATOM    997  OG  SER A 218     -16.206  33.821   6.099  1.00  0.00           O  
ATOM    998  H   SER A 218     -13.064  31.022   6.942  1.00  0.00           H  
ATOM    999  HA  SER A 218     -13.899  33.099   7.044  1.00  0.00           H  
ATOM   1000  HB2 SER A 218     -16.666  31.913   6.717  1.00  0.00           H  
ATOM   1001  HB3 SER A 218     -15.506  32.027   5.394  1.00  0.00           H  
ATOM   1002  HG  SER A 218     -15.537  34.228   5.521  1.00  0.00           H  
ATOM   1003  N   ILE A 219     -14.201  32.440   9.774  1.00  0.00           N  
ATOM   1004  CA  ILE A 219     -14.508  32.452  11.219  1.00  0.00           C  
ATOM   1005  C   ILE A 219     -14.377  33.854  11.855  1.00  0.00           C  
ATOM   1006  O   ILE A 219     -13.668  34.050  12.851  1.00  0.00           O  
ATOM   1007  CB  ILE A 219     -13.736  31.360  12.012  1.00  0.00           C  
ATOM   1008  CG1 ILE A 219     -13.491  30.026  11.272  1.00  0.00           C  
ATOM   1009  CG2 ILE A 219     -14.538  31.030  13.284  1.00  0.00           C  
ATOM   1010  CD1 ILE A 219     -12.178  29.995  10.480  1.00  0.00           C  
ATOM   1011  H   ILE A 219     -13.306  32.066   9.491  1.00  0.00           H  
ATOM   1012  HA  ILE A 219     -15.562  32.191  11.297  1.00  0.00           H  
ATOM   1013  HB  ILE A 219     -12.764  31.748  12.318  1.00  0.00           H  
ATOM   1014 HG12 ILE A 219     -13.419  29.220  12.002  1.00  0.00           H  
ATOM   1015 HG13 ILE A 219     -14.333  29.804  10.615  1.00  0.00           H  
ATOM   1016 HG21 ILE A 219     -15.513  30.617  13.027  1.00  0.00           H  
ATOM   1017 HG22 ILE A 219     -14.674  31.917  13.897  1.00  0.00           H  
ATOM   1018 HG23 ILE A 219     -14.000  30.296  13.880  1.00  0.00           H  
ATOM   1019 HD11 ILE A 219     -11.341  30.238  11.135  1.00  0.00           H  
ATOM   1020 HD12 ILE A 219     -12.202  30.697   9.650  1.00  0.00           H  
ATOM   1021 HD13 ILE A 219     -12.031  28.989  10.090  1.00  0.00           H  
ATOM   1022  N   VAL A 220     -15.031  34.864  11.275  1.00  0.00           N  
ATOM   1023  CA  VAL A 220     -15.023  36.242  11.800  1.00  0.00           C  
ATOM   1024  C   VAL A 220     -15.763  36.273  13.146  1.00  0.00           C  
ATOM   1025  O   VAL A 220     -16.972  36.034  13.204  1.00  0.00           O  
ATOM   1026  CB  VAL A 220     -15.626  37.262  10.809  1.00  0.00           C  
ATOM   1027  CG1 VAL A 220     -15.138  38.668  11.174  1.00  0.00           C  
ATOM   1028  CG2 VAL A 220     -15.245  37.000   9.344  1.00  0.00           C  
ATOM   1029  H   VAL A 220     -15.612  34.649  10.474  1.00  0.00           H  
ATOM   1030  HA  VAL A 220     -13.983  36.526  11.966  1.00  0.00           H  
ATOM   1031  HB  VAL A 220     -16.713  37.243  10.876  1.00  0.00           H  
ATOM   1032 HG11 VAL A 220     -14.063  38.749  11.008  1.00  0.00           H  
ATOM   1033 HG12 VAL A 220     -15.345  38.882  12.221  1.00  0.00           H  
ATOM   1034 HG13 VAL A 220     -15.654  39.401  10.555  1.00  0.00           H  
ATOM   1035 HG21 VAL A 220     -14.166  36.891   9.251  1.00  0.00           H  
ATOM   1036 HG22 VAL A 220     -15.582  37.826   8.718  1.00  0.00           H  
ATOM   1037 HG23 VAL A 220     -15.729  36.090   8.989  1.00  0.00           H  
ATOM   1038  N   THR A 221     -15.022  36.468  14.240  1.00  0.00           N  
ATOM   1039  CA  THR A 221     -15.468  36.260  15.638  1.00  0.00           C  
ATOM   1040  C   THR A 221     -14.834  37.272  16.599  1.00  0.00           C  
ATOM   1041  O   THR A 221     -13.653  37.607  16.452  1.00  0.00           O  
ATOM   1042  CB  THR A 221     -15.122  34.841  16.142  1.00  0.00           C  
ATOM   1043  OG1 THR A 221     -13.818  34.443  15.749  1.00  0.00           O  
ATOM   1044  CG2 THR A 221     -16.097  33.776  15.641  1.00  0.00           C  
ATOM   1045  H   THR A 221     -14.039  36.644  14.100  1.00  0.00           H  
ATOM   1046  HA  THR A 221     -16.547  36.391  15.697  1.00  0.00           H  
ATOM   1047  HB  THR A 221     -15.173  34.839  17.232  1.00  0.00           H  
ATOM   1048 HG21 THR A 221     -17.089  33.977  16.042  1.00  0.00           H  
ATOM   1049 HG22 THR A 221     -16.141  33.772  14.553  1.00  0.00           H  
ATOM   1050 HG23 THR A 221     -15.780  32.795  15.995  1.00  0.00           H  
ATOM   1051  HG1 THR A 221     -13.835  34.321  14.783  1.00  0.00           H  
ATOM   1052  N   MET A 222     -15.605  37.759  17.579  1.00  0.00           N  
ATOM   1053  CA  MET A 222     -15.178  38.754  18.583  1.00  0.00           C  
ATOM   1054  C   MET A 222     -15.863  38.602  19.956  1.00  0.00           C  
ATOM   1055  O   MET A 222     -16.899  37.942  20.088  1.00  0.00           O  
ATOM   1056  CB  MET A 222     -15.410  40.176  18.045  1.00  0.00           C  
ATOM   1057  CG  MET A 222     -16.874  40.485  17.691  1.00  0.00           C  
ATOM   1058  SD  MET A 222     -17.201  42.182  17.130  1.00  0.00           S  
ATOM   1059  CE  MET A 222     -16.640  43.136  18.570  1.00  0.00           C  
ATOM   1060  H   MET A 222     -16.560  37.421  17.644  1.00  0.00           H  
ATOM   1061  HA  MET A 222     -14.108  38.637  18.754  1.00  0.00           H  
ATOM   1062  HB2 MET A 222     -14.799  40.313  17.163  1.00  0.00           H  
ATOM   1063  HB3 MET A 222     -15.060  40.891  18.788  1.00  0.00           H  
ATOM   1064  HG2 MET A 222     -17.496  40.290  18.561  1.00  0.00           H  
ATOM   1065  HG3 MET A 222     -17.193  39.805  16.900  1.00  0.00           H  
ATOM   1066  HE1 MET A 222     -16.950  44.175  18.469  1.00  0.00           H  
ATOM   1067  HE2 MET A 222     -15.553  43.103  18.638  1.00  0.00           H  
ATOM   1068  HE3 MET A 222     -17.071  42.722  19.482  1.00  0.00           H  
ATOM   1069  N   THR A 223     -15.335  39.323  20.955  1.00  0.00           N  
ATOM   1070  CA  THR A 223     -15.922  39.502  22.300  1.00  0.00           C  
ATOM   1071  C   THR A 223     -16.087  40.985  22.672  1.00  0.00           C  
ATOM   1072  O   THR A 223     -15.255  41.825  22.311  1.00  0.00           O  
ATOM   1073  CB  THR A 223     -15.096  38.798  23.392  1.00  0.00           C  
ATOM   1074  OG1 THR A 223     -13.756  39.246  23.389  1.00  0.00           O  
ATOM   1075  CG2 THR A 223     -15.051  37.281  23.255  1.00  0.00           C  
ATOM   1076  H   THR A 223     -14.508  39.867  20.747  1.00  0.00           H  
ATOM   1077  HA  THR A 223     -16.916  39.060  22.312  1.00  0.00           H  
ATOM   1078  HB  THR A 223     -15.540  39.032  24.361  1.00  0.00           H  
ATOM   1079 HG21 THR A 223     -16.065  36.893  23.277  1.00  0.00           H  
ATOM   1080 HG22 THR A 223     -14.574  36.994  22.320  1.00  0.00           H  
ATOM   1081 HG23 THR A 223     -14.496  36.857  24.091  1.00  0.00           H  
ATOM   1082  HG1 THR A 223     -13.332  38.862  22.606  1.00  0.00           H  
ATOM   1083  N   SER A 224     -17.156  41.313  23.406  1.00  0.00           N  
ATOM   1084  CA  SER A 224     -17.440  42.637  24.000  1.00  0.00           C  
ATOM   1085  C   SER A 224     -18.579  42.533  25.031  1.00  0.00           C  
ATOM   1086  O   SER A 224     -19.400  41.621  24.944  1.00  0.00           O  
ATOM   1087  CB  SER A 224     -17.850  43.638  22.910  1.00  0.00           C  
ATOM   1088  OG  SER A 224     -17.870  44.958  23.428  1.00  0.00           O  
ATOM   1089  H   SER A 224     -17.804  40.567  23.643  1.00  0.00           H  
ATOM   1090  HA  SER A 224     -16.543  43.007  24.497  1.00  0.00           H  
ATOM   1091  HB2 SER A 224     -18.838  43.375  22.532  1.00  0.00           H  
ATOM   1092  HB3 SER A 224     -17.138  43.596  22.084  1.00  0.00           H  
ATOM   1093  HG  SER A 224     -18.074  45.564  22.695  1.00  0.00           H  
ATOM   1094  N   GLN A 225     -18.668  43.453  25.999  1.00  0.00           N  
ATOM   1095  CA  GLN A 225     -19.738  43.524  27.021  1.00  0.00           C  
ATOM   1096  C   GLN A 225     -20.038  42.199  27.777  1.00  0.00           C  
ATOM   1097  O   GLN A 225     -21.187  41.909  28.126  1.00  0.00           O  
ATOM   1098  CB  GLN A 225     -21.008  44.168  26.434  1.00  0.00           C  
ATOM   1099  CG  GLN A 225     -20.798  45.601  25.924  1.00  0.00           C  
ATOM   1100  CD  GLN A 225     -22.116  46.285  25.555  1.00  0.00           C  
ATOM   1101  OE1 GLN A 225     -23.113  45.663  25.205  1.00  0.00           O  
ATOM   1102  NE2 GLN A 225     -22.173  47.599  25.600  1.00  0.00           N  
ATOM   1103  H   GLN A 225     -18.003  44.214  25.969  1.00  0.00           H  
ATOM   1104  HA  GLN A 225     -19.383  44.211  27.787  1.00  0.00           H  
ATOM   1105  HB2 GLN A 225     -21.378  43.543  25.624  1.00  0.00           H  
ATOM   1106  HB3 GLN A 225     -21.767  44.211  27.216  1.00  0.00           H  
ATOM   1107  HG2 GLN A 225     -20.152  45.594  25.047  1.00  0.00           H  
ATOM   1108  HG3 GLN A 225     -20.310  46.183  26.707  1.00  0.00           H  
ATOM   1109 HE21 GLN A 225     -23.058  48.053  25.447  1.00  0.00           H  
ATOM   1110 HE22 GLN A 225     -21.365  48.130  25.888  1.00  0.00           H  
ATOM   1111  N   GLY A 226     -19.026  41.344  27.982  1.00  0.00           N  
ATOM   1112  CA  GLY A 226     -19.166  40.030  28.634  1.00  0.00           C  
ATOM   1113  C   GLY A 226     -19.860  38.942  27.795  1.00  0.00           C  
ATOM   1114  O   GLY A 226     -20.189  37.872  28.316  1.00  0.00           O  
ATOM   1115  H   GLY A 226     -18.105  41.626  27.683  1.00  0.00           H  
ATOM   1116  HA2 GLY A 226     -18.169  39.665  28.876  1.00  0.00           H  
ATOM   1117  HA3 GLY A 226     -19.724  40.149  29.562  1.00  0.00           H  
ATOM   1118  N   MET A 227     -20.079  39.197  26.504  1.00  0.00           N  
ATOM   1119  CA  MET A 227     -20.637  38.270  25.509  1.00  0.00           C  
ATOM   1120  C   MET A 227     -19.662  38.057  24.336  1.00  0.00           C  
ATOM   1121  O   MET A 227     -18.707  38.820  24.143  1.00  0.00           O  
ATOM   1122  CB  MET A 227     -22.032  38.750  25.049  1.00  0.00           C  
ATOM   1123  CG  MET A 227     -22.063  40.196  24.547  1.00  0.00           C  
ATOM   1124  SD  MET A 227     -23.634  40.733  23.823  1.00  0.00           S  
ATOM   1125  CE  MET A 227     -23.150  42.432  23.416  1.00  0.00           C  
ATOM   1126  H   MET A 227     -19.768  40.095  26.152  1.00  0.00           H  
ATOM   1127  HA  MET A 227     -20.776  37.292  25.968  1.00  0.00           H  
ATOM   1128  HB2 MET A 227     -22.730  38.655  25.879  1.00  0.00           H  
ATOM   1129  HB3 MET A 227     -22.386  38.112  24.242  1.00  0.00           H  
ATOM   1130  HG2 MET A 227     -21.290  40.312  23.787  1.00  0.00           H  
ATOM   1131  HG3 MET A 227     -21.835  40.860  25.381  1.00  0.00           H  
ATOM   1132  HE1 MET A 227     -23.916  42.900  22.803  1.00  0.00           H  
ATOM   1133  HE2 MET A 227     -22.206  42.429  22.873  1.00  0.00           H  
ATOM   1134  HE3 MET A 227     -23.036  43.006  24.333  1.00  0.00           H  
ATOM   1135  N   TYR A 228     -19.902  37.010  23.547  1.00  0.00           N  
ATOM   1136  CA  TYR A 228     -19.184  36.702  22.306  1.00  0.00           C  
ATOM   1137  C   TYR A 228     -20.163  36.554  21.131  1.00  0.00           C  
ATOM   1138  O   TYR A 228     -21.348  36.257  21.322  1.00  0.00           O  
ATOM   1139  CB  TYR A 228     -18.310  35.445  22.479  1.00  0.00           C  
ATOM   1140  CG  TYR A 228     -19.059  34.135  22.333  1.00  0.00           C  
ATOM   1141  CD1 TYR A 228     -19.720  33.579  23.443  1.00  0.00           C  
ATOM   1142  CD2 TYR A 228     -19.146  33.509  21.072  1.00  0.00           C  
ATOM   1143  CE1 TYR A 228     -20.487  32.412  23.284  1.00  0.00           C  
ATOM   1144  CE2 TYR A 228     -19.922  32.345  20.910  1.00  0.00           C  
ATOM   1145  CZ  TYR A 228     -20.602  31.798  22.018  1.00  0.00           C  
ATOM   1146  OH  TYR A 228     -21.381  30.695  21.873  1.00  0.00           O  
ATOM   1147  H   TYR A 228     -20.722  36.447  23.751  1.00  0.00           H  
ATOM   1148  HA  TYR A 228     -18.520  37.530  22.067  1.00  0.00           H  
ATOM   1149  HB2 TYR A 228     -17.520  35.472  21.728  1.00  0.00           H  
ATOM   1150  HB3 TYR A 228     -17.828  35.470  23.458  1.00  0.00           H  
ATOM   1151  HD1 TYR A 228     -19.655  34.060  24.411  1.00  0.00           H  
ATOM   1152  HD2 TYR A 228     -18.634  33.936  20.218  1.00  0.00           H  
ATOM   1153  HE1 TYR A 228     -21.018  32.001  24.126  1.00  0.00           H  
ATOM   1154  HE2 TYR A 228     -20.002  31.875  19.940  1.00  0.00           H  
ATOM   1155  HH  TYR A 228     -21.455  30.413  20.937  1.00  0.00           H  
ATOM   1156  N   GLY A 229     -19.668  36.697  19.903  1.00  0.00           N  
ATOM   1157  CA  GLY A 229     -20.455  36.451  18.695  1.00  0.00           C  
ATOM   1158  C   GLY A 229     -19.625  36.456  17.414  1.00  0.00           C  
ATOM   1159  O   GLY A 229     -18.482  36.929  17.391  1.00  0.00           O  
ATOM   1160  H   GLY A 229     -18.692  36.954  19.797  1.00  0.00           H  
ATOM   1161  HA2 GLY A 229     -20.931  35.474  18.782  1.00  0.00           H  
ATOM   1162  HA3 GLY A 229     -21.239  37.203  18.604  1.00  0.00           H  
ATOM   1163  N   GLY A 230     -20.200  35.912  16.343  1.00  0.00           N  
ATOM   1164  CA  GLY A 230     -19.558  35.851  15.033  1.00  0.00           C  
ATOM   1165  C   GLY A 230     -20.326  35.068  13.967  1.00  0.00           C  
ATOM   1166  O   GLY A 230     -21.504  34.727  14.120  1.00  0.00           O  
ATOM   1167  H   GLY A 230     -21.147  35.556  16.432  1.00  0.00           H  
ATOM   1168  HA2 GLY A 230     -19.401  36.864  14.664  1.00  0.00           H  
ATOM   1169  HA3 GLY A 230     -18.582  35.385  15.147  1.00  0.00           H  
ATOM   1170  N   THR A 231     -19.626  34.786  12.871  1.00  0.00           N  
ATOM   1171  CA  THR A 231     -20.105  34.022  11.710  1.00  0.00           C  
ATOM   1172  C   THR A 231     -19.033  33.055  11.201  1.00  0.00           C  
ATOM   1173  O   THR A 231     -17.839  33.264  11.438  1.00  0.00           O  
ATOM   1174  CB  THR A 231     -20.573  34.971  10.593  1.00  0.00           C  
ATOM   1175  OG1 THR A 231     -21.147  34.248   9.526  1.00  0.00           O  
ATOM   1176  CG2 THR A 231     -19.446  35.809   9.987  1.00  0.00           C  
ATOM   1177  H   THR A 231     -18.660  35.101  12.847  1.00  0.00           H  
ATOM   1178  HA  THR A 231     -20.958  33.424  12.024  1.00  0.00           H  
ATOM   1179  HB  THR A 231     -21.325  35.645  11.005  1.00  0.00           H  
ATOM   1180 HG21 THR A 231     -18.896  36.322  10.772  1.00  0.00           H  
ATOM   1181 HG22 THR A 231     -18.752  35.181   9.430  1.00  0.00           H  
ATOM   1182 HG23 THR A 231     -19.883  36.549   9.321  1.00  0.00           H  
ATOM   1183  HG1 THR A 231     -21.891  33.737   9.898  1.00  0.00           H  
ATOM   1184  N   TYR A 232     -19.457  31.973  10.543  1.00  0.00           N  
ATOM   1185  CA  TYR A 232     -18.591  30.947   9.950  1.00  0.00           C  
ATOM   1186  C   TYR A 232     -19.319  30.114   8.883  1.00  0.00           C  
ATOM   1187  O   TYR A 232     -20.541  29.948   8.933  1.00  0.00           O  
ATOM   1188  CB  TYR A 232     -18.028  30.034  11.055  1.00  0.00           C  
ATOM   1189  CG  TYR A 232     -19.034  29.470  12.049  1.00  0.00           C  
ATOM   1190  CD1 TYR A 232     -19.383  30.217  13.194  1.00  0.00           C  
ATOM   1191  CD2 TYR A 232     -19.566  28.178  11.871  1.00  0.00           C  
ATOM   1192  CE1 TYR A 232     -20.259  29.680  14.157  1.00  0.00           C  
ATOM   1193  CE2 TYR A 232     -20.427  27.630  12.843  1.00  0.00           C  
ATOM   1194  CZ  TYR A 232     -20.772  28.376  13.993  1.00  0.00           C  
ATOM   1195  OH  TYR A 232     -21.584  27.830  14.941  1.00  0.00           O  
ATOM   1196  H   TYR A 232     -20.456  31.852  10.432  1.00  0.00           H  
ATOM   1197  HA  TYR A 232     -17.752  31.434   9.455  1.00  0.00           H  
ATOM   1198  HB2 TYR A 232     -17.484  29.210  10.591  1.00  0.00           H  
ATOM   1199  HB3 TYR A 232     -17.292  30.605  11.616  1.00  0.00           H  
ATOM   1200  HD1 TYR A 232     -18.958  31.200  13.350  1.00  0.00           H  
ATOM   1201  HD2 TYR A 232     -19.295  27.595  10.999  1.00  0.00           H  
ATOM   1202  HE1 TYR A 232     -20.516  30.252  15.038  1.00  0.00           H  
ATOM   1203  HE2 TYR A 232     -20.829  26.637  12.716  1.00  0.00           H  
ATOM   1204  HH  TYR A 232     -21.695  28.415  15.719  1.00  0.00           H  
ATOM   1205  N   LEU A 233     -18.556  29.516   7.964  1.00  0.00           N  
ATOM   1206  CA  LEU A 233     -18.963  28.337   7.196  1.00  0.00           C  
ATOM   1207  C   LEU A 233     -18.655  27.050   7.975  1.00  0.00           C  
ATOM   1208  O   LEU A 233     -17.630  26.965   8.658  1.00  0.00           O  
ATOM   1209  CB  LEU A 233     -18.238  28.273   5.839  1.00  0.00           C  
ATOM   1210  CG  LEU A 233     -18.571  29.359   4.807  1.00  0.00           C  
ATOM   1211  CD1 LEU A 233     -17.888  29.006   3.484  1.00  0.00           C  
ATOM   1212  CD2 LEU A 233     -20.070  29.475   4.540  1.00  0.00           C  
ATOM   1213  H   LEU A 233     -17.562  29.711   7.998  1.00  0.00           H  
ATOM   1214  HA  LEU A 233     -20.035  28.372   7.020  1.00  0.00           H  
ATOM   1215  HB2 LEU A 233     -17.164  28.288   6.021  1.00  0.00           H  
ATOM   1216  HB3 LEU A 233     -18.479  27.311   5.389  1.00  0.00           H  
ATOM   1217  HG  LEU A 233     -18.193  30.319   5.156  1.00  0.00           H  
ATOM   1218 HD11 LEU A 233     -18.196  28.014   3.152  1.00  0.00           H  
ATOM   1219 HD12 LEU A 233     -16.806  29.026   3.613  1.00  0.00           H  
ATOM   1220 HD13 LEU A 233     -18.169  29.728   2.721  1.00  0.00           H  
ATOM   1221 HD21 LEU A 233     -20.480  28.506   4.252  1.00  0.00           H  
ATOM   1222 HD22 LEU A 233     -20.244  30.195   3.744  1.00  0.00           H  
ATOM   1223 HD23 LEU A 233     -20.569  29.832   5.436  1.00  0.00           H  
ATOM   1224  N   VAL A 234     -19.456  26.005   7.758  1.00  0.00           N  
ATOM   1225  CA  VAL A 234     -19.184  24.624   8.191  1.00  0.00           C  
ATOM   1226  C   VAL A 234     -19.615  23.615   7.120  1.00  0.00           C  
ATOM   1227  O   VAL A 234     -20.709  23.720   6.559  1.00  0.00           O  
ATOM   1228  CB  VAL A 234     -19.827  24.333   9.564  1.00  0.00           C  
ATOM   1229  CG1 VAL A 234     -21.354  24.483   9.580  1.00  0.00           C  
ATOM   1230  CG2 VAL A 234     -19.451  22.937  10.071  1.00  0.00           C  
ATOM   1231  H   VAL A 234     -20.305  26.171   7.229  1.00  0.00           H  
ATOM   1232  HA  VAL A 234     -18.107  24.515   8.318  1.00  0.00           H  
ATOM   1233  HB  VAL A 234     -19.427  25.054  10.277  1.00  0.00           H  
ATOM   1234 HG11 VAL A 234     -21.820  23.758   8.918  1.00  0.00           H  
ATOM   1235 HG12 VAL A 234     -21.633  25.487   9.266  1.00  0.00           H  
ATOM   1236 HG13 VAL A 234     -21.727  24.325  10.590  1.00  0.00           H  
ATOM   1237 HG21 VAL A 234     -19.824  22.163   9.404  1.00  0.00           H  
ATOM   1238 HG22 VAL A 234     -19.886  22.780  11.054  1.00  0.00           H  
ATOM   1239 HG23 VAL A 234     -18.367  22.849  10.147  1.00  0.00           H  
ATOM   1240  N   GLY A 235     -18.764  22.629   6.829  1.00  0.00           N  
ATOM   1241  CA  GLY A 235     -19.060  21.519   5.920  1.00  0.00           C  
ATOM   1242  C   GLY A 235     -19.801  20.386   6.634  1.00  0.00           C  
ATOM   1243  O   GLY A 235     -19.177  19.613   7.368  1.00  0.00           O  
ATOM   1244  H   GLY A 235     -17.875  22.612   7.319  1.00  0.00           H  
ATOM   1245  HA2 GLY A 235     -19.653  21.870   5.077  1.00  0.00           H  
ATOM   1246  HA3 GLY A 235     -18.125  21.124   5.524  1.00  0.00           H  
ATOM   1247  N   LYS A 236     -21.116  20.271   6.415  1.00  0.00           N  
ATOM   1248  CA  LYS A 236     -22.012  19.271   7.037  1.00  0.00           C  
ATOM   1249  C   LYS A 236     -22.566  18.276   6.003  1.00  0.00           C  
ATOM   1250  O   LYS A 236     -22.851  18.691   4.876  1.00  0.00           O  
ATOM   1251  CB  LYS A 236     -23.161  19.984   7.773  1.00  0.00           C  
ATOM   1252  CG  LYS A 236     -22.670  20.705   9.039  1.00  0.00           C  
ATOM   1253  CD  LYS A 236     -23.772  21.499   9.757  1.00  0.00           C  
ATOM   1254  CE  LYS A 236     -24.950  20.610  10.172  1.00  0.00           C  
ATOM   1255  NZ  LYS A 236     -25.918  21.347  11.021  1.00  0.00           N1+
ATOM   1256  H   LYS A 236     -21.533  20.938   5.772  1.00  0.00           H  
ATOM   1257  HA  LYS A 236     -21.446  18.698   7.772  1.00  0.00           H  
ATOM   1258  HB2 LYS A 236     -23.634  20.703   7.101  1.00  0.00           H  
ATOM   1259  HB3 LYS A 236     -23.905  19.240   8.058  1.00  0.00           H  
ATOM   1260  HG2 LYS A 236     -22.255  19.969   9.730  1.00  0.00           H  
ATOM   1261  HG3 LYS A 236     -21.879  21.399   8.765  1.00  0.00           H  
ATOM   1262  HD2 LYS A 236     -24.132  22.292   9.099  1.00  0.00           H  
ATOM   1263  HD3 LYS A 236     -23.334  21.960  10.643  1.00  0.00           H  
ATOM   1264  HE2 LYS A 236     -24.566  19.742  10.715  1.00  0.00           H  
ATOM   1265  HE3 LYS A 236     -25.451  20.252   9.269  1.00  0.00           H  
ATOM   1266  HZ1 LYS A 236     -25.487  21.658  11.882  1.00  0.00           H  
ATOM   1267  HZ2 LYS A 236     -26.259  22.190  10.562  1.00  0.00           H  
ATOM   1268  HZ3 LYS A 236     -26.713  20.776  11.261  1.00  0.00           H  
ATOM   1269  N   PRO A 237     -22.759  16.987   6.342  1.00  0.00           N  
ATOM   1270  CA  PRO A 237     -23.182  15.958   5.388  1.00  0.00           C  
ATOM   1271  C   PRO A 237     -24.598  16.185   4.836  1.00  0.00           C  
ATOM   1272  O   PRO A 237     -25.495  16.658   5.543  1.00  0.00           O  
ATOM   1273  CD  PRO A 237     -22.538  16.393   7.652  1.00  0.00           C  
ATOM   1274  CG  PRO A 237     -23.214  15.025   7.602  1.00  0.00           C  
ATOM   1275  CB  PRO A 237     -23.056  14.626   6.135  1.00  0.00           C  
ATOM   1276  HA  PRO A 237     -22.495  15.944   4.544  1.00  0.00           H  
ATOM   1277  HB2 PRO A 237     -23.813  13.903   5.828  1.00  0.00           H  
ATOM   1278  HB3 PRO A 237     -22.056  14.216   5.977  1.00  0.00           H  
ATOM   1279  HG2 PRO A 237     -22.733  14.312   8.271  1.00  0.00           H  
ATOM   1280  HG3 PRO A 237     -24.272  15.129   7.844  1.00  0.00           H  
ATOM   1281  HD2 PRO A 237     -21.467  16.269   7.810  1.00  0.00           H  
ATOM   1282  HD3 PRO A 237     -22.971  16.998   8.450  1.00  0.00           H  
ATOM   1283  N   ASN A 238     -24.807  15.812   3.571  1.00  0.00           N  
ATOM   1284  CA  ASN A 238     -26.101  15.898   2.884  1.00  0.00           C  
ATOM   1285  C   ASN A 238     -27.052  14.752   3.283  1.00  0.00           C  
ATOM   1286  O   ASN A 238     -26.609  13.656   3.649  1.00  0.00           O  
ATOM   1287  CB  ASN A 238     -25.867  15.941   1.364  1.00  0.00           C  
ATOM   1288  CG  ASN A 238     -25.118  17.191   0.944  1.00  0.00           C  
ATOM   1289  OD1 ASN A 238     -23.905  17.203   0.797  1.00  0.00           O  
ATOM   1290  ND2 ASN A 238     -25.801  18.304   0.814  1.00  0.00           N  
ATOM   1291  H   ASN A 238     -24.028  15.420   3.061  1.00  0.00           H  
ATOM   1292  HA  ASN A 238     -26.587  16.832   3.174  1.00  0.00           H  
ATOM   1293  HB2 ASN A 238     -26.828  15.928   0.849  1.00  0.00           H  
ATOM   1294  HB3 ASN A 238     -25.300  15.064   1.049  1.00  0.00           H  
ATOM   1295 HD21 ASN A 238     -25.306  19.136   0.536  1.00  0.00           H  
ATOM   1296 HD22 ASN A 238     -26.808  18.288   0.880  1.00  0.00           H  
ATOM   1297  N   LEU A 239     -28.362  14.991   3.170  1.00  0.00           N  
ATOM   1298  CA  LEU A 239     -29.427  14.031   3.490  1.00  0.00           C  
ATOM   1299  C   LEU A 239     -30.016  13.404   2.213  1.00  0.00           C  
ATOM   1300  O   LEU A 239     -30.236  14.098   1.217  1.00  0.00           O  
ATOM   1301  CB  LEU A 239     -30.480  14.750   4.356  1.00  0.00           C  
ATOM   1302  CG  LEU A 239     -31.596  13.852   4.922  1.00  0.00           C  
ATOM   1303  CD1 LEU A 239     -31.065  12.756   5.849  1.00  0.00           C  
ATOM   1304  CD2 LEU A 239     -32.576  14.709   5.723  1.00  0.00           C  
ATOM   1305  H   LEU A 239     -28.646  15.897   2.825  1.00  0.00           H  
ATOM   1306  HA  LEU A 239     -28.997  13.225   4.086  1.00  0.00           H  
ATOM   1307  HB2 LEU A 239     -29.970  15.230   5.193  1.00  0.00           H  
ATOM   1308  HB3 LEU A 239     -30.942  15.534   3.753  1.00  0.00           H  
ATOM   1309  HG  LEU A 239     -32.135  13.382   4.101  1.00  0.00           H  
ATOM   1310 HD11 LEU A 239     -30.477  13.199   6.653  1.00  0.00           H  
ATOM   1311 HD12 LEU A 239     -30.446  12.054   5.294  1.00  0.00           H  
ATOM   1312 HD13 LEU A 239     -31.900  12.202   6.279  1.00  0.00           H  
ATOM   1313 HD21 LEU A 239     -32.067  15.175   6.567  1.00  0.00           H  
ATOM   1314 HD22 LEU A 239     -33.392  14.088   6.093  1.00  0.00           H  
ATOM   1315 HD23 LEU A 239     -32.994  15.485   5.082  1.00  0.00           H  
ATOM   1316  N   SER A 240     -30.323  12.105   2.248  1.00  0.00           N  
ATOM   1317  CA  SER A 240     -30.792  11.329   1.083  1.00  0.00           C  
ATOM   1318  C   SER A 240     -32.204  11.687   0.588  1.00  0.00           C  
ATOM   1319  O   SER A 240     -32.555  11.376  -0.554  1.00  0.00           O  
ATOM   1320  CB  SER A 240     -30.708   9.829   1.390  1.00  0.00           C  
ATOM   1321  OG  SER A 240     -31.487   9.503   2.533  1.00  0.00           O  
ATOM   1322  H   SER A 240     -30.154  11.594   3.103  1.00  0.00           H  
ATOM   1323  HA  SER A 240     -30.112  11.525   0.255  1.00  0.00           H  
ATOM   1324  HB2 SER A 240     -29.665   9.564   1.575  1.00  0.00           H  
ATOM   1325  HB3 SER A 240     -31.060   9.261   0.527  1.00  0.00           H  
ATOM   1326  HG  SER A 240     -31.393   8.549   2.695  1.00  0.00           H  
ATOM   1327  N   SER A 241     -33.001  12.405   1.387  1.00  0.00           N  
ATOM   1328  CA  SER A 241     -34.298  12.967   0.969  1.00  0.00           C  
ATOM   1329  C   SER A 241     -34.177  14.230   0.097  1.00  0.00           C  
ATOM   1330  O   SER A 241     -35.167  14.656  -0.509  1.00  0.00           O  
ATOM   1331  CB  SER A 241     -35.157  13.262   2.203  1.00  0.00           C  
ATOM   1332  OG  SER A 241     -34.535  14.241   3.023  1.00  0.00           O  
ATOM   1333  H   SER A 241     -32.678  12.612   2.320  1.00  0.00           H  
ATOM   1334  HA  SER A 241     -34.827  12.219   0.378  1.00  0.00           H  
ATOM   1335  HB2 SER A 241     -35.294  12.341   2.773  1.00  0.00           H  
ATOM   1336  HB3 SER A 241     -36.138  13.621   1.884  1.00  0.00           H  
ATOM   1337  HG  SER A 241     -35.109  14.390   3.792  1.00  0.00           H  
ATOM   1338  N   LYS A 242     -32.981  14.829   0.011  1.00  0.00           N  
ATOM   1339  CA  LYS A 242     -32.686  16.074  -0.720  1.00  0.00           C  
ATOM   1340  C   LYS A 242     -31.931  15.792  -2.022  1.00  0.00           C  
ATOM   1341  O   LYS A 242     -31.075  14.905  -2.065  1.00  0.00           O  
ATOM   1342  CB  LYS A 242     -31.880  17.033   0.178  1.00  0.00           C  
ATOM   1343  CG  LYS A 242     -32.577  17.352   1.510  1.00  0.00           C  
ATOM   1344  CD  LYS A 242     -31.728  18.306   2.359  1.00  0.00           C  
ATOM   1345  CE  LYS A 242     -32.425  18.565   3.699  1.00  0.00           C  
ATOM   1346  NZ  LYS A 242     -31.623  19.464   4.568  1.00  0.00           N1+
ATOM   1347  H   LYS A 242     -32.214  14.401   0.516  1.00  0.00           H  
ATOM   1348  HA  LYS A 242     -33.623  16.569  -0.985  1.00  0.00           H  
ATOM   1349  HB2 LYS A 242     -30.903  16.592   0.386  1.00  0.00           H  
ATOM   1350  HB3 LYS A 242     -31.719  17.967  -0.363  1.00  0.00           H  
ATOM   1351  HG2 LYS A 242     -33.547  17.810   1.308  1.00  0.00           H  
ATOM   1352  HG3 LYS A 242     -32.731  16.433   2.076  1.00  0.00           H  
ATOM   1353  HD2 LYS A 242     -31.598  19.249   1.825  1.00  0.00           H  
ATOM   1354  HD3 LYS A 242     -30.750  17.858   2.537  1.00  0.00           H  
ATOM   1355  HE2 LYS A 242     -32.586  17.607   4.201  1.00  0.00           H  
ATOM   1356  HE3 LYS A 242     -33.406  19.009   3.503  1.00  0.00           H  
ATOM   1357  HZ1 LYS A 242     -30.721  19.063   4.775  1.00  0.00           H  
ATOM   1358  HZ2 LYS A 242     -31.472  20.359   4.126  1.00  0.00           H  
ATOM   1359  HZ3 LYS A 242     -32.093  19.632   5.446  1.00  0.00           H  
ATOM   1360  N   GLY A 243     -32.136  16.631  -3.041  1.00  0.00           N  
ATOM   1361  CA  GLY A 243     -31.378  16.592  -4.304  1.00  0.00           C  
ATOM   1362  C   GLY A 243     -29.887  16.945  -4.161  1.00  0.00           C  
ATOM   1363  O   GLY A 243     -29.078  16.594  -5.024  1.00  0.00           O  
ATOM   1364  H   GLY A 243     -32.841  17.346  -2.931  1.00  0.00           H  
ATOM   1365  HA2 GLY A 243     -31.454  15.594  -4.739  1.00  0.00           H  
ATOM   1366  HA3 GLY A 243     -31.822  17.303  -5.001  1.00  0.00           H  
ATOM   1367  N   SER A 244     -29.497  17.547  -3.031  1.00  0.00           N  
ATOM   1368  CA  SER A 244     -28.107  17.859  -2.664  1.00  0.00           C  
ATOM   1369  C   SER A 244     -27.275  16.641  -2.223  1.00  0.00           C  
ATOM   1370  O   SER A 244     -26.062  16.762  -2.036  1.00  0.00           O  
ATOM   1371  CB  SER A 244     -28.101  18.959  -1.596  1.00  0.00           C  
ATOM   1372  OG  SER A 244     -28.730  18.516  -0.399  1.00  0.00           O  
ATOM   1373  H   SER A 244     -30.210  17.804  -2.364  1.00  0.00           H  
ATOM   1374  HA  SER A 244     -27.612  18.268  -3.545  1.00  0.00           H  
ATOM   1375  HB2 SER A 244     -28.638  19.826  -1.985  1.00  0.00           H  
ATOM   1376  HB3 SER A 244     -27.074  19.261  -1.390  1.00  0.00           H  
ATOM   1377  HG  SER A 244     -28.971  19.305   0.116  1.00  0.00           H  
ATOM   1378  N   GLU A 245     -27.870  15.443  -2.155  1.00  0.00           N  
ATOM   1379  CA  GLU A 245     -27.188  14.164  -1.876  1.00  0.00           C  
ATOM   1380  C   GLU A 245     -26.088  13.788  -2.892  1.00  0.00           C  
ATOM   1381  O   GLU A 245     -25.250  12.925  -2.612  1.00  0.00           O  
ATOM   1382  CB  GLU A 245     -28.234  13.039  -1.782  1.00  0.00           C  
ATOM   1383  CG  GLU A 245     -28.871  12.674  -3.134  1.00  0.00           C  
ATOM   1384  CD  GLU A 245     -30.027  11.671  -2.971  1.00  0.00           C  
ATOM   1385  OE1 GLU A 245     -31.114  11.888  -3.563  1.00  0.00           O  
ATOM   1386  OE2 GLU A 245     -29.848  10.630  -2.290  1.00  0.00           O1-
ATOM   1387  H   GLU A 245     -28.872  15.412  -2.295  1.00  0.00           H  
ATOM   1388  HA  GLU A 245     -26.703  14.243  -0.903  1.00  0.00           H  
ATOM   1389  HB2 GLU A 245     -27.752  12.151  -1.371  1.00  0.00           H  
ATOM   1390  HB3 GLU A 245     -29.017  13.342  -1.088  1.00  0.00           H  
ATOM   1391  HG2 GLU A 245     -28.112  12.233  -3.784  1.00  0.00           H  
ATOM   1392  HG3 GLU A 245     -29.233  13.582  -3.622  1.00  0.00           H  
ATOM   1393  N   LEU A 246     -26.061  14.445  -4.059  1.00  0.00           N  
ATOM   1394  CA  LEU A 246     -25.007  14.310  -5.072  1.00  0.00           C  
ATOM   1395  C   LEU A 246     -23.668  14.944  -4.635  1.00  0.00           C  
ATOM   1396  O   LEU A 246     -22.613  14.572  -5.158  1.00  0.00           O  
ATOM   1397  CB  LEU A 246     -25.506  14.921  -6.397  1.00  0.00           C  
ATOM   1398  CG  LEU A 246     -26.790  14.287  -6.972  1.00  0.00           C  
ATOM   1399  CD1 LEU A 246     -27.179  15.003  -8.266  1.00  0.00           C  
ATOM   1400  CD2 LEU A 246     -26.625  12.797  -7.283  1.00  0.00           C  
ATOM   1401  H   LEU A 246     -26.803  15.109  -4.233  1.00  0.00           H  
ATOM   1402  HA  LEU A 246     -24.808  13.249  -5.231  1.00  0.00           H  
ATOM   1403  HB2 LEU A 246     -25.684  15.986  -6.239  1.00  0.00           H  
ATOM   1404  HB3 LEU A 246     -24.712  14.825  -7.139  1.00  0.00           H  
ATOM   1405  HG  LEU A 246     -27.608  14.405  -6.262  1.00  0.00           H  
ATOM   1406 HD11 LEU A 246     -26.390  14.889  -9.010  1.00  0.00           H  
ATOM   1407 HD12 LEU A 246     -27.335  16.063  -8.064  1.00  0.00           H  
ATOM   1408 HD13 LEU A 246     -28.107  14.583  -8.655  1.00  0.00           H  
ATOM   1409 HD21 LEU A 246     -25.780  12.645  -7.954  1.00  0.00           H  
ATOM   1410 HD22 LEU A 246     -27.532  12.417  -7.753  1.00  0.00           H  
ATOM   1411 HD23 LEU A 246     -26.462  12.241  -6.360  1.00  0.00           H  
ATOM   1412  N   SER A 247     -23.688  15.844  -3.644  1.00  0.00           N  
ATOM   1413  CA  SER A 247     -22.502  16.334  -2.927  1.00  0.00           C  
ATOM   1414  C   SER A 247     -22.208  15.481  -1.683  1.00  0.00           C  
ATOM   1415  O   SER A 247     -23.115  14.880  -1.094  1.00  0.00           O  
ATOM   1416  CB  SER A 247     -22.689  17.804  -2.529  1.00  0.00           C  
ATOM   1417  OG  SER A 247     -21.459  18.345  -2.068  1.00  0.00           O  
ATOM   1418  H   SER A 247     -24.591  16.075  -3.248  1.00  0.00           H  
ATOM   1419  HA  SER A 247     -21.637  16.280  -3.589  1.00  0.00           H  
ATOM   1420  HB2 SER A 247     -23.446  17.876  -1.747  1.00  0.00           H  
ATOM   1421  HB3 SER A 247     -23.026  18.375  -3.396  1.00  0.00           H  
ATOM   1422  HG  SER A 247     -21.653  19.030  -1.398  1.00  0.00           H  
ATOM   1423  N   GLN A 248     -20.946  15.461  -1.242  1.00  0.00           N  
ATOM   1424  CA  GLN A 248     -20.548  14.873   0.043  1.00  0.00           C  
ATOM   1425  C   GLN A 248     -20.933  15.783   1.226  1.00  0.00           C  
ATOM   1426  O   GLN A 248     -21.445  15.293   2.237  1.00  0.00           O  
ATOM   1427  CB  GLN A 248     -19.037  14.585   0.010  1.00  0.00           C  
ATOM   1428  CG  GLN A 248     -18.561  13.797   1.244  1.00  0.00           C  
ATOM   1429  CD  GLN A 248     -17.070  13.451   1.214  1.00  0.00           C  
ATOM   1430  OE1 GLN A 248     -16.325  13.760   0.289  1.00  0.00           O  
ATOM   1431  NE2 GLN A 248     -16.570  12.792   2.238  1.00  0.00           N  
ATOM   1432  H   GLN A 248     -20.255  15.974  -1.770  1.00  0.00           H  
ATOM   1433  HA  GLN A 248     -21.068  13.923   0.170  1.00  0.00           H  
ATOM   1434  HB2 GLN A 248     -18.815  13.996  -0.882  1.00  0.00           H  
ATOM   1435  HB3 GLN A 248     -18.489  15.527  -0.049  1.00  0.00           H  
ATOM   1436  HG2 GLN A 248     -19.128  12.868   1.312  1.00  0.00           H  
ATOM   1437  HG3 GLN A 248     -18.754  14.377   2.145  1.00  0.00           H  
ATOM   1438 HE21 GLN A 248     -17.162  12.529   3.011  1.00  0.00           H  
ATOM   1439 HE22 GLN A 248     -15.590  12.557   2.227  1.00  0.00           H  
ATOM   1440  N   LEU A 249     -20.724  17.100   1.088  1.00  0.00           N  
ATOM   1441  CA  LEU A 249     -21.014  18.124   2.102  1.00  0.00           C  
ATOM   1442  C   LEU A 249     -21.796  19.317   1.516  1.00  0.00           C  
ATOM   1443  O   LEU A 249     -21.538  19.762   0.391  1.00  0.00           O  
ATOM   1444  CB  LEU A 249     -19.701  18.631   2.741  1.00  0.00           C  
ATOM   1445  CG  LEU A 249     -18.806  17.575   3.421  1.00  0.00           C  
ATOM   1446  CD1 LEU A 249     -17.501  18.225   3.882  1.00  0.00           C  
ATOM   1447  CD2 LEU A 249     -19.459  16.937   4.647  1.00  0.00           C  
ATOM   1448  H   LEU A 249     -20.347  17.420   0.206  1.00  0.00           H  
ATOM   1449  HA  LEU A 249     -21.633  17.685   2.883  1.00  0.00           H  
ATOM   1450  HB2 LEU A 249     -19.116  19.117   1.959  1.00  0.00           H  
ATOM   1451  HB3 LEU A 249     -19.952  19.393   3.480  1.00  0.00           H  
ATOM   1452  HG  LEU A 249     -18.557  16.793   2.705  1.00  0.00           H  
ATOM   1453 HD11 LEU A 249     -17.704  18.992   4.627  1.00  0.00           H  
ATOM   1454 HD12 LEU A 249     -16.993  18.676   3.028  1.00  0.00           H  
ATOM   1455 HD13 LEU A 249     -16.846  17.468   4.315  1.00  0.00           H  
ATOM   1456 HD21 LEU A 249     -19.723  17.702   5.374  1.00  0.00           H  
ATOM   1457 HD22 LEU A 249     -18.768  16.230   5.105  1.00  0.00           H  
ATOM   1458 HD23 LEU A 249     -20.351  16.395   4.348  1.00  0.00           H  
ATOM   1459  N   SER A 250     -22.656  19.917   2.338  1.00  0.00           N  
ATOM   1460  CA  SER A 250     -23.166  21.286   2.194  1.00  0.00           C  
ATOM   1461  C   SER A 250     -22.304  22.244   3.019  1.00  0.00           C  
ATOM   1462  O   SER A 250     -22.040  21.980   4.197  1.00  0.00           O  
ATOM   1463  CB  SER A 250     -24.624  21.357   2.667  1.00  0.00           C  
ATOM   1464  OG  SER A 250     -25.112  22.691   2.624  1.00  0.00           O  
ATOM   1465  H   SER A 250     -22.796  19.479   3.241  1.00  0.00           H  
ATOM   1466  HA  SER A 250     -23.133  21.587   1.146  1.00  0.00           H  
ATOM   1467  HB2 SER A 250     -24.694  20.978   3.689  1.00  0.00           H  
ATOM   1468  HB3 SER A 250     -25.240  20.730   2.023  1.00  0.00           H  
ATOM   1469  HG  SER A 250     -25.228  22.989   3.549  1.00  0.00           H  
ATOM   1470  N   MET A 251     -21.925  23.387   2.440  1.00  0.00           N  
ATOM   1471  CA  MET A 251     -21.302  24.491   3.176  1.00  0.00           C  
ATOM   1472  C   MET A 251     -22.392  25.390   3.773  1.00  0.00           C  
ATOM   1473  O   MET A 251     -22.892  26.314   3.122  1.00  0.00           O  
ATOM   1474  CB  MET A 251     -20.320  25.270   2.285  1.00  0.00           C  
ATOM   1475  CG  MET A 251     -19.158  24.411   1.762  1.00  0.00           C  
ATOM   1476  SD  MET A 251     -18.217  23.440   2.982  1.00  0.00           S  
ATOM   1477  CE  MET A 251     -17.666  24.734   4.128  1.00  0.00           C  
ATOM   1478  H   MET A 251     -22.192  23.546   1.480  1.00  0.00           H  
ATOM   1479  HA  MET A 251     -20.727  24.089   4.009  1.00  0.00           H  
ATOM   1480  HB2 MET A 251     -19.909  26.099   2.861  1.00  0.00           H  
ATOM   1481  HB3 MET A 251     -20.853  25.688   1.429  1.00  0.00           H  
ATOM   1482  HG2 MET A 251     -18.462  25.071   1.243  1.00  0.00           H  
ATOM   1483  HG3 MET A 251     -19.556  23.715   1.023  1.00  0.00           H  
ATOM   1484  HE1 MET A 251     -16.997  24.301   4.872  1.00  0.00           H  
ATOM   1485  HE2 MET A 251     -18.528  25.164   4.636  1.00  0.00           H  
ATOM   1486  HE3 MET A 251     -17.136  25.515   3.580  1.00  0.00           H  
ATOM   1487  N   HIE A 252     -22.795  25.103   5.011  1.00  0.00           N  
ATOM   1488  CA  HIE A 252     -23.745  25.924   5.766  1.00  0.00           C  
ATOM   1489  C   HIE A 252     -23.053  27.177   6.305  1.00  0.00           C  
ATOM   1490  O   HIE A 252     -22.092  27.076   7.071  1.00  0.00           O  
ATOM   1491  CB  HIE A 252     -24.391  25.111   6.899  1.00  0.00           C  
ATOM   1492  CG  HIE A 252     -25.587  24.298   6.464  1.00  0.00           C  
ATOM   1493  CD2 HIE A 252     -26.834  24.389   7.011  1.00  0.00           C  
ATOM   1494  NE2 HIE A 252     -27.623  23.476   6.348  1.00  0.00           N  
ATOM   1495  CE1 HIE A 252     -26.866  22.854   5.428  1.00  0.00           C  
ATOM   1496  ND1 HIE A 252     -25.609  23.333   5.451  1.00  0.00           N  
ATOM   1497  H   HIE A 252     -22.340  24.336   5.493  1.00  0.00           H  
ATOM   1498  HA  HIE A 252     -24.545  26.251   5.105  1.00  0.00           H  
ATOM   1499  HB2 HIE A 252     -24.729  25.802   7.673  1.00  0.00           H  
ATOM   1500  HB3 HIE A 252     -23.651  24.450   7.352  1.00  0.00           H  
ATOM   1501  HD2 HIE A 252     -27.130  25.037   7.826  1.00  0.00           H  
ATOM   1502  HE2 HIE A 252     -28.602  23.279   6.531  1.00  0.00           H  
ATOM   1503  HE1 HIE A 252     -27.223  22.077   4.762  1.00  0.00           H  
ATOM   1504  N   ARG A 253     -23.587  28.353   5.965  1.00  0.00           N  
ATOM   1505  CA  ARG A 253     -23.283  29.630   6.622  1.00  0.00           C  
ATOM   1506  C   ARG A 253     -24.070  29.718   7.933  1.00  0.00           C  
ATOM   1507  O   ARG A 253     -25.259  29.386   7.982  1.00  0.00           O  
ATOM   1508  CB  ARG A 253     -23.578  30.782   5.642  1.00  0.00           C  
ATOM   1509  CG  ARG A 253     -23.462  32.203   6.221  1.00  0.00           C  
ATOM   1510  CD  ARG A 253     -22.112  32.589   6.845  1.00  0.00           C  
ATOM   1511  NE  ARG A 253     -20.997  32.593   5.878  1.00  0.00           N  
ATOM   1512  CZ  ARG A 253     -19.765  33.006   6.125  1.00  0.00           C  
ATOM   1513  NH1 ARG A 253     -18.857  32.999   5.198  1.00  0.00           N  
ATOM   1514  NH2 ARG A 253     -19.386  33.443   7.291  1.00  0.00           N1+
ATOM   1515  H   ARG A 253     -24.415  28.326   5.380  1.00  0.00           H  
ATOM   1516  HA  ARG A 253     -22.224  29.658   6.877  1.00  0.00           H  
ATOM   1517  HB2 ARG A 253     -22.904  30.696   4.790  1.00  0.00           H  
ATOM   1518  HB3 ARG A 253     -24.596  30.666   5.265  1.00  0.00           H  
ATOM   1519  HG2 ARG A 253     -24.225  32.313   6.989  1.00  0.00           H  
ATOM   1520  HG3 ARG A 253     -23.692  32.917   5.430  1.00  0.00           H  
ATOM   1521  HD2 ARG A 253     -21.881  31.913   7.667  1.00  0.00           H  
ATOM   1522  HD3 ARG A 253     -22.223  33.594   7.254  1.00  0.00           H  
ATOM   1523  HE  ARG A 253     -21.192  32.287   4.939  1.00  0.00           H  
ATOM   1524 HH11 ARG A 253     -19.034  32.646   4.271  1.00  0.00           H  
ATOM   1525 HH12 ARG A 253     -17.946  33.391   5.394  1.00  0.00           H  
ATOM   1526 HH21 ARG A 253     -20.080  33.594   8.012  1.00  0.00           H  
ATOM   1527 HH22 ARG A 253     -18.440  33.759   7.419  1.00  0.00           H  
ATOM   1528  N   VAL A 254     -23.388  30.128   8.997  1.00  0.00           N  
ATOM   1529  CA  VAL A 254     -23.887  30.173  10.378  1.00  0.00           C  
ATOM   1530  C   VAL A 254     -23.677  31.568  10.967  1.00  0.00           C  
ATOM   1531  O   VAL A 254     -22.668  32.225  10.688  1.00  0.00           O  
ATOM   1532  CB  VAL A 254     -23.195  29.106  11.257  1.00  0.00           C  
ATOM   1533  CG1 VAL A 254     -23.881  28.971  12.624  1.00  0.00           C  
ATOM   1534  CG2 VAL A 254     -23.168  27.724  10.585  1.00  0.00           C  
ATOM   1535  H   VAL A 254     -22.401  30.311   8.866  1.00  0.00           H  
ATOM   1536  HA  VAL A 254     -24.956  29.964  10.377  1.00  0.00           H  
ATOM   1537  HB  VAL A 254     -22.163  29.412  11.423  1.00  0.00           H  
ATOM   1538 HG11 VAL A 254     -24.956  28.863  12.506  1.00  0.00           H  
ATOM   1539 HG12 VAL A 254     -23.673  29.848  13.236  1.00  0.00           H  
ATOM   1540 HG13 VAL A 254     -23.506  28.095  13.148  1.00  0.00           H  
ATOM   1541 HG21 VAL A 254     -24.165  27.435  10.267  1.00  0.00           H  
ATOM   1542 HG22 VAL A 254     -22.785  26.975  11.276  1.00  0.00           H  
ATOM   1543 HG23 VAL A 254     -22.507  27.747   9.719  1.00  0.00           H  
ATOM   1544  N   PHE A 255     -24.607  32.001  11.814  1.00  0.00           N  
ATOM   1545  CA  PHE A 255     -24.557  33.239  12.594  1.00  0.00           C  
ATOM   1546  C   PHE A 255     -24.871  32.918  14.056  1.00  0.00           C  
ATOM   1547  O   PHE A 255     -25.844  32.213  14.329  1.00  0.00           O  
ATOM   1548  CB  PHE A 255     -25.568  34.241  12.022  1.00  0.00           C  
ATOM   1549  CG  PHE A 255     -25.338  34.563  10.560  1.00  0.00           C  
ATOM   1550  CD2 PHE A 255     -26.048  33.877   9.555  1.00  0.00           C  
ATOM   1551  CD1 PHE A 255     -24.375  35.523  10.205  1.00  0.00           C  
ATOM   1552  CE2 PHE A 255     -25.806  34.168   8.200  1.00  0.00           C  
ATOM   1553  CE1 PHE A 255     -24.142  35.821   8.853  1.00  0.00           C  
ATOM   1554  CZ  PHE A 255     -24.857  35.145   7.848  1.00  0.00           C  
ATOM   1555  H   PHE A 255     -25.411  31.401  11.964  1.00  0.00           H  
ATOM   1556  HA  PHE A 255     -23.561  33.679  12.542  1.00  0.00           H  
ATOM   1557  HB2 PHE A 255     -26.577  33.842  12.143  1.00  0.00           H  
ATOM   1558  HB3 PHE A 255     -25.511  35.165  12.600  1.00  0.00           H  
ATOM   1559  HD1 PHE A 255     -23.811  36.029  10.976  1.00  0.00           H  
ATOM   1560  HD2 PHE A 255     -26.773  33.120   9.823  1.00  0.00           H  
ATOM   1561  HE1 PHE A 255     -23.408  36.569   8.589  1.00  0.00           H  
ATOM   1562  HE2 PHE A 255     -26.344  33.633   7.430  1.00  0.00           H  
ATOM   1563  HZ  PHE A 255     -24.670  35.370   6.806  1.00  0.00           H  
ATOM   1564  N   GLU A 256     -24.049  33.385  14.996  1.00  0.00           N  
ATOM   1565  CA  GLU A 256     -24.110  32.975  16.407  1.00  0.00           C  
ATOM   1566  C   GLU A 256     -23.819  34.138  17.370  1.00  0.00           C  
ATOM   1567  O   GLU A 256     -22.922  34.953  17.133  1.00  0.00           O  
ATOM   1568  CB  GLU A 256     -23.121  31.813  16.624  1.00  0.00           C  
ATOM   1569  CG  GLU A 256     -23.284  31.124  17.988  1.00  0.00           C  
ATOM   1570  CD  GLU A 256     -22.273  29.982  18.203  1.00  0.00           C  
ATOM   1571  OE1 GLU A 256     -21.781  29.824  19.350  1.00  0.00           O  
ATOM   1572  OE2 GLU A 256     -21.947  29.236  17.246  1.00  0.00           O1-
ATOM   1573  H   GLU A 256     -23.264  33.963  14.711  1.00  0.00           H  
ATOM   1574  HA  GLU A 256     -25.112  32.609  16.633  1.00  0.00           H  
ATOM   1575  HB2 GLU A 256     -23.287  31.068  15.844  1.00  0.00           H  
ATOM   1576  HB3 GLU A 256     -22.100  32.185  16.531  1.00  0.00           H  
ATOM   1577  HG2 GLU A 256     -24.298  30.730  18.060  1.00  0.00           H  
ATOM   1578  HG3 GLU A 256     -23.150  31.862  18.780  1.00  0.00           H  
ATOM   1579  N   VAL A 257     -24.513  34.150  18.511  1.00  0.00           N  
ATOM   1580  CA  VAL A 257     -24.198  34.963  19.697  1.00  0.00           C  
ATOM   1581  C   VAL A 257     -24.381  34.135  20.977  1.00  0.00           C  
ATOM   1582  O   VAL A 257     -25.245  33.253  21.062  1.00  0.00           O  
ATOM   1583  CB  VAL A 257     -25.001  36.283  19.703  1.00  0.00           C  
ATOM   1584  CG1 VAL A 257     -26.514  36.074  19.755  1.00  0.00           C  
ATOM   1585  CG2 VAL A 257     -24.619  37.226  20.852  1.00  0.00           C  
ATOM   1586  H   VAL A 257     -25.245  33.454  18.624  1.00  0.00           H  
ATOM   1587  HA  VAL A 257     -23.144  35.237  19.650  1.00  0.00           H  
ATOM   1588  HB  VAL A 257     -24.775  36.797  18.771  1.00  0.00           H  
ATOM   1589 HG11 VAL A 257     -26.795  35.595  20.692  1.00  0.00           H  
ATOM   1590 HG12 VAL A 257     -26.824  35.454  18.916  1.00  0.00           H  
ATOM   1591 HG13 VAL A 257     -27.022  37.036  19.679  1.00  0.00           H  
ATOM   1592 HG21 VAL A 257     -24.819  36.761  21.816  1.00  0.00           H  
ATOM   1593 HG22 VAL A 257     -25.202  38.144  20.789  1.00  0.00           H  
ATOM   1594 HG23 VAL A 257     -23.564  37.485  20.781  1.00  0.00           H  
ATOM   1595  N   GLY A 258     -23.538  34.387  21.974  1.00  0.00           N  
ATOM   1596  CA  GLY A 258     -23.560  33.697  23.260  1.00  0.00           C  
ATOM   1597  C   GLY A 258     -22.893  34.483  24.389  1.00  0.00           C  
ATOM   1598  O   GLY A 258     -22.388  35.590  24.191  1.00  0.00           O  
ATOM   1599  H   GLY A 258     -22.836  35.108  21.841  1.00  0.00           H  
ATOM   1600  HA2 GLY A 258     -24.586  33.507  23.554  1.00  0.00           H  
ATOM   1601  HA3 GLY A 258     -23.067  32.734  23.155  1.00  0.00           H  
ATOM   1602  N   VAL A 259     -22.904  33.914  25.592  1.00  0.00           N  
ATOM   1603  CA  VAL A 259     -22.438  34.548  26.836  1.00  0.00           C  
ATOM   1604  C   VAL A 259     -21.114  33.929  27.298  1.00  0.00           C  
ATOM   1605  O   VAL A 259     -20.909  32.717  27.172  1.00  0.00           O  
ATOM   1606  CB  VAL A 259     -23.521  34.463  27.934  1.00  0.00           C  
ATOM   1607  CG1 VAL A 259     -23.151  35.331  29.142  1.00  0.00           C  
ATOM   1608  CG2 VAL A 259     -24.894  34.934  27.431  1.00  0.00           C  
ATOM   1609  H   VAL A 259     -23.276  32.972  25.655  1.00  0.00           H  
ATOM   1610  HA  VAL A 259     -22.260  35.606  26.648  1.00  0.00           H  
ATOM   1611  HB  VAL A 259     -23.619  33.429  28.265  1.00  0.00           H  
ATOM   1612 HG11 VAL A 259     -22.952  36.354  28.821  1.00  0.00           H  
ATOM   1613 HG12 VAL A 259     -22.270  34.935  29.641  1.00  0.00           H  
ATOM   1614 HG13 VAL A 259     -23.972  35.339  29.858  1.00  0.00           H  
ATOM   1615 HG21 VAL A 259     -24.811  35.927  26.990  1.00  0.00           H  
ATOM   1616 HG22 VAL A 259     -25.606  34.962  28.256  1.00  0.00           H  
ATOM   1617 HG23 VAL A 259     -25.276  34.244  26.681  1.00  0.00           H  
ATOM   1618  N   ILE A 260     -20.224  34.743  27.873  1.00  0.00           N  
ATOM   1619  CA  ILE A 260     -19.001  34.273  28.539  1.00  0.00           C  
ATOM   1620  C   ILE A 260     -19.367  33.866  29.977  1.00  0.00           C  
ATOM   1621  O   ILE A 260     -19.768  34.713  30.784  1.00  0.00           O  
ATOM   1622  CB  ILE A 260     -17.881  35.342  28.487  1.00  0.00           C  
ATOM   1623  CG1 ILE A 260     -17.643  35.850  27.041  1.00  0.00           C  
ATOM   1624  CG2 ILE A 260     -16.587  34.749  29.076  1.00  0.00           C  
ATOM   1625  CD1 ILE A 260     -16.590  36.958  26.915  1.00  0.00           C  
ATOM   1626  H   ILE A 260     -20.457  35.724  27.968  1.00  0.00           H  
ATOM   1627  HA  ILE A 260     -18.630  33.392  28.014  1.00  0.00           H  
ATOM   1628  HB  ILE A 260     -18.179  36.192  29.102  1.00  0.00           H  
ATOM   1629 HG12 ILE A 260     -17.353  35.014  26.406  1.00  0.00           H  
ATOM   1630 HG13 ILE A 260     -18.571  36.256  26.642  1.00  0.00           H  
ATOM   1631 HG21 ILE A 260     -16.233  33.927  28.452  1.00  0.00           H  
ATOM   1632 HG22 ILE A 260     -16.756  34.384  30.089  1.00  0.00           H  
ATOM   1633 HG23 ILE A 260     -15.814  35.515  29.133  1.00  0.00           H  
ATOM   1634 HD11 ILE A 260     -15.594  36.566  27.120  1.00  0.00           H  
ATOM   1635 HD12 ILE A 260     -16.817  37.769  27.608  1.00  0.00           H  
ATOM   1636 HD13 ILE A 260     -16.604  37.349  25.898  1.00  0.00           H  
ATOM   1637  N   ARG A 261     -19.282  32.567  30.287  1.00  0.00           N  
ATOM   1638  CA  ARG A 261     -19.715  31.949  31.560  1.00  0.00           C  
ATOM   1639  C   ARG A 261     -18.588  31.158  32.231  1.00  0.00           C  
ATOM   1640  O   ARG A 261     -17.643  30.737  31.564  1.00  0.00           O  
ATOM   1641  CB  ARG A 261     -20.935  31.033  31.311  1.00  0.00           C  
ATOM   1642  CG  ARG A 261     -22.183  31.732  30.741  1.00  0.00           C  
ATOM   1643  CD  ARG A 261     -22.776  32.815  31.654  1.00  0.00           C  
ATOM   1644  NE  ARG A 261     -23.313  32.266  32.917  1.00  0.00           N  
ATOM   1645  CZ  ARG A 261     -24.576  32.004  33.211  1.00  0.00           C  
ATOM   1646  NH1 ARG A 261     -24.892  31.576  34.398  1.00  0.00           N  
ATOM   1647  NH2 ARG A 261     -25.546  32.163  32.355  1.00  0.00           N1+
ATOM   1648  H   ARG A 261     -18.946  31.944  29.558  1.00  0.00           H  
ATOM   1649  HA  ARG A 261     -20.002  32.727  32.267  1.00  0.00           H  
ATOM   1650  HB2 ARG A 261     -20.641  30.246  30.613  1.00  0.00           H  
ATOM   1651  HB3 ARG A 261     -21.213  30.547  32.247  1.00  0.00           H  
ATOM   1652  HG2 ARG A 261     -22.948  30.978  30.554  1.00  0.00           H  
ATOM   1653  HG3 ARG A 261     -21.930  32.184  29.783  1.00  0.00           H  
ATOM   1654  HD2 ARG A 261     -23.566  33.330  31.107  1.00  0.00           H  
ATOM   1655  HD3 ARG A 261     -22.008  33.557  31.878  1.00  0.00           H  
ATOM   1656  HE  ARG A 261     -22.652  32.108  33.661  1.00  0.00           H  
ATOM   1657 HH11 ARG A 261     -24.157  31.404  35.073  1.00  0.00           H  
ATOM   1658 HH12 ARG A 261     -25.847  31.366  34.624  1.00  0.00           H  
ATOM   1659 HH21 ARG A 261     -25.336  32.484  31.428  1.00  0.00           H  
ATOM   1660 HH22 ARG A 261     -26.491  31.942  32.612  1.00  0.00           H  
ATOM   1661  N   ASN A 262     -18.728  30.876  33.524  1.00  0.00           N  
ATOM   1662  CA  ASN A 262     -17.872  29.964  34.289  1.00  0.00           C  
ATOM   1663  C   ASN A 262     -18.703  28.791  34.864  1.00  0.00           C  
ATOM   1664  O   ASN A 262     -19.395  28.976  35.873  1.00  0.00           O  
ATOM   1665  CB  ASN A 262     -17.149  30.771  35.384  1.00  0.00           C  
ATOM   1666  CG  ASN A 262     -16.216  29.926  36.241  1.00  0.00           C  
ATOM   1667  OD1 ASN A 262     -15.933  28.763  35.969  1.00  0.00           O  
ATOM   1668  ND2 ASN A 262     -15.710  30.478  37.318  1.00  0.00           N  
ATOM   1669  H   ASN A 262     -19.496  31.320  34.012  1.00  0.00           H  
ATOM   1670  HA  ASN A 262     -17.093  29.551  33.646  1.00  0.00           H  
ATOM   1671  HB2 ASN A 262     -17.885  31.244  36.035  1.00  0.00           H  
ATOM   1672  HB3 ASN A 262     -16.559  31.556  34.915  1.00  0.00           H  
ATOM   1673 HD21 ASN A 262     -15.090  29.935  37.896  1.00  0.00           H  
ATOM   1674 HD22 ASN A 262     -15.956  31.424  37.563  1.00  0.00           H  
ATOM   1675  N   PRO A 263     -18.604  27.570  34.296  1.00  0.00           N  
ATOM   1676  CA  PRO A 263     -19.268  26.365  34.815  1.00  0.00           C  
ATOM   1677  C   PRO A 263     -18.595  25.728  36.054  1.00  0.00           C  
ATOM   1678  O   PRO A 263     -18.908  24.586  36.405  1.00  0.00           O  
ATOM   1679  CB  PRO A 263     -19.352  25.385  33.632  1.00  0.00           C  
ATOM   1680  CG  PRO A 263     -19.081  26.246  32.401  1.00  0.00           C  
ATOM   1681  CD  PRO A 263     -18.127  27.302  32.947  1.00  0.00           C  
ATOM   1682  HA  PRO A 263     -20.285  26.638  35.099  1.00  0.00           H  
ATOM   1683  HB2 PRO A 263     -18.576  24.623  33.710  1.00  0.00           H  
ATOM   1684  HB3 PRO A 263     -20.332  24.911  33.576  1.00  0.00           H  
ATOM   1685  HG2 PRO A 263     -20.006  26.723  32.072  1.00  0.00           H  
ATOM   1686  HG3 PRO A 263     -18.635  25.668  31.592  1.00  0.00           H  
ATOM   1687  HD2 PRO A 263     -18.164  28.184  32.309  1.00  0.00           H  
ATOM   1688  HD3 PRO A 263     -17.111  26.907  32.988  1.00  0.00           H  
ATOM   1689  N   GLY A 264     -17.642  26.415  36.697  1.00  0.00           N  
ATOM   1690  CA  GLY A 264     -16.834  25.897  37.812  1.00  0.00           C  
ATOM   1691  C   GLY A 264     -15.551  25.176  37.374  1.00  0.00           C  
ATOM   1692  O   GLY A 264     -15.023  24.345  38.119  1.00  0.00           O  
ATOM   1693  H   GLY A 264     -17.422  27.345  36.367  1.00  0.00           H  
ATOM   1694  HA2 GLY A 264     -16.542  26.736  38.444  1.00  0.00           H  
ATOM   1695  HA3 GLY A 264     -17.429  25.211  38.417  1.00  0.00           H  
ATOM   1696  N   LEU A 265     -15.063  25.454  36.158  1.00  0.00           N  
ATOM   1697  CA  LEU A 265     -13.914  24.776  35.531  1.00  0.00           C  
ATOM   1698  C   LEU A 265     -12.556  25.445  35.833  1.00  0.00           C  
ATOM   1699  O   LEU A 265     -11.515  24.971  35.364  1.00  0.00           O  
ATOM   1700  CB  LEU A 265     -14.147  24.677  34.008  1.00  0.00           C  
ATOM   1701  CG  LEU A 265     -15.499  24.081  33.573  1.00  0.00           C  
ATOM   1702  CD1 LEU A 265     -15.545  23.961  32.050  1.00  0.00           C  
ATOM   1703  CD2 LEU A 265     -15.771  22.699  34.168  1.00  0.00           C  
ATOM   1704  H   LEU A 265     -15.542  26.160  35.617  1.00  0.00           H  
ATOM   1705  HA  LEU A 265     -13.849  23.762  35.926  1.00  0.00           H  
ATOM   1706  HB2 LEU A 265     -14.064  25.679  33.581  1.00  0.00           H  
ATOM   1707  HB3 LEU A 265     -13.349  24.069  33.579  1.00  0.00           H  
ATOM   1708  HG  LEU A 265     -16.295  24.756  33.881  1.00  0.00           H  
ATOM   1709 HD11 LEU A 265     -14.830  23.211  31.713  1.00  0.00           H  
ATOM   1710 HD12 LEU A 265     -15.289  24.918  31.600  1.00  0.00           H  
ATOM   1711 HD13 LEU A 265     -16.547  23.673  31.733  1.00  0.00           H  
ATOM   1712 HD21 LEU A 265     -14.959  22.017  33.913  1.00  0.00           H  
ATOM   1713 HD22 LEU A 265     -16.709  22.308  33.775  1.00  0.00           H  
ATOM   1714 HD23 LEU A 265     -15.858  22.770  35.252  1.00  0.00           H  
ATOM   1715  N   GLY A 266     -12.551  26.577  36.548  1.00  0.00           N  
ATOM   1716  CA  GLY A 266     -11.370  27.438  36.716  1.00  0.00           C  
ATOM   1717  C   GLY A 266     -10.970  28.187  35.434  1.00  0.00           C  
ATOM   1718  O   GLY A 266      -9.796  28.530  35.258  1.00  0.00           O  
ATOM   1719  H   GLY A 266     -13.432  26.899  36.924  1.00  0.00           H  
ATOM   1720  HA2 GLY A 266     -11.585  28.182  37.484  1.00  0.00           H  
ATOM   1721  HA3 GLY A 266     -10.523  26.837  37.048  1.00  0.00           H  
ATOM   1722  N   ALA A 267     -11.913  28.356  34.501  1.00  0.00           N  
ATOM   1723  CA  ALA A 267     -11.723  28.959  33.181  1.00  0.00           C  
ATOM   1724  C   ALA A 267     -13.042  29.562  32.637  1.00  0.00           C  
ATOM   1725  O   ALA A 267     -14.125  29.041  32.943  1.00  0.00           O  
ATOM   1726  CB  ALA A 267     -11.212  27.871  32.227  1.00  0.00           C  
ATOM   1727  H   ALA A 267     -12.847  28.042  34.725  1.00  0.00           H  
ATOM   1728  HA  ALA A 267     -10.973  29.747  33.257  1.00  0.00           H  
ATOM   1729  HB1 ALA A 267     -11.943  27.064  32.165  1.00  0.00           H  
ATOM   1730  HB2 ALA A 267     -10.265  27.471  32.588  1.00  0.00           H  
ATOM   1731  HB3 ALA A 267     -11.060  28.288  31.231  1.00  0.00           H  
ATOM   1732  N   PRO A 268     -12.981  30.592  31.772  1.00  0.00           N  
ATOM   1733  CA  PRO A 268     -14.136  31.109  31.050  1.00  0.00           C  
ATOM   1734  C   PRO A 268     -14.498  30.202  29.862  1.00  0.00           C  
ATOM   1735  O   PRO A 268     -13.639  29.552  29.255  1.00  0.00           O  
ATOM   1736  CB  PRO A 268     -13.731  32.512  30.602  1.00  0.00           C  
ATOM   1737  CG  PRO A 268     -12.230  32.369  30.356  1.00  0.00           C  
ATOM   1738  CD  PRO A 268     -11.784  31.307  31.361  1.00  0.00           C  
ATOM   1739  HA  PRO A 268     -14.995  31.186  31.718  1.00  0.00           H  
ATOM   1740  HB2 PRO A 268     -14.263  32.828  29.704  1.00  0.00           H  
ATOM   1741  HB3 PRO A 268     -13.904  33.218  31.415  1.00  0.00           H  
ATOM   1742  HG2 PRO A 268     -11.712  33.314  30.514  1.00  0.00           H  
ATOM   1743  HG3 PRO A 268     -12.053  31.999  29.346  1.00  0.00           H  
ATOM   1744  HD2 PRO A 268     -11.319  31.784  32.221  1.00  0.00           H  
ATOM   1745  HD3 PRO A 268     -11.079  30.627  30.884  1.00  0.00           H  
ATOM   1746  N   VAL A 269     -15.785  30.170  29.523  1.00  0.00           N  
ATOM   1747  CA  VAL A 269     -16.396  29.285  28.518  1.00  0.00           C  
ATOM   1748  C   VAL A 269     -17.373  30.087  27.658  1.00  0.00           C  
ATOM   1749  O   VAL A 269     -18.253  30.777  28.182  1.00  0.00           O  
ATOM   1750  CB  VAL A 269     -17.119  28.110  29.213  1.00  0.00           C  
ATOM   1751  CG1 VAL A 269     -17.788  27.150  28.223  1.00  0.00           C  
ATOM   1752  CG2 VAL A 269     -16.145  27.272  30.052  1.00  0.00           C  
ATOM   1753  H   VAL A 269     -16.424  30.699  30.106  1.00  0.00           H  
ATOM   1754  HA  VAL A 269     -15.623  28.874  27.868  1.00  0.00           H  
ATOM   1755  HB  VAL A 269     -17.893  28.503  29.873  1.00  0.00           H  
ATOM   1756 HG11 VAL A 269     -17.030  26.688  27.597  1.00  0.00           H  
ATOM   1757 HG12 VAL A 269     -18.516  27.673  27.604  1.00  0.00           H  
ATOM   1758 HG13 VAL A 269     -18.312  26.370  28.775  1.00  0.00           H  
ATOM   1759 HG21 VAL A 269     -15.306  26.944  29.436  1.00  0.00           H  
ATOM   1760 HG22 VAL A 269     -16.658  26.398  30.448  1.00  0.00           H  
ATOM   1761 HG23 VAL A 269     -15.769  27.856  30.891  1.00  0.00           H  
ATOM   1762  N   PHE A 270     -17.251  29.969  26.336  1.00  0.00           N  
ATOM   1763  CA  PHE A 270     -18.168  30.573  25.365  1.00  0.00           C  
ATOM   1764  C   PHE A 270     -19.419  29.693  25.208  1.00  0.00           C  
ATOM   1765  O   PHE A 270     -19.367  28.645  24.563  1.00  0.00           O  
ATOM   1766  CB  PHE A 270     -17.416  30.772  24.035  1.00  0.00           C  
ATOM   1767  CG  PHE A 270     -16.298  31.810  24.003  1.00  0.00           C  
ATOM   1768  CD1 PHE A 270     -16.096  32.742  25.046  1.00  0.00           C  
ATOM   1769  CD2 PHE A 270     -15.461  31.860  22.871  1.00  0.00           C  
ATOM   1770  CE1 PHE A 270     -15.078  33.708  24.950  1.00  0.00           C  
ATOM   1771  CE2 PHE A 270     -14.443  32.825  22.778  1.00  0.00           C  
ATOM   1772  CZ  PHE A 270     -14.253  33.753  23.814  1.00  0.00           C  
ATOM   1773  H   PHE A 270     -16.499  29.400  25.976  1.00  0.00           H  
ATOM   1774  HA  PHE A 270     -18.506  31.548  25.717  1.00  0.00           H  
ATOM   1775  HB2 PHE A 270     -16.996  29.812  23.729  1.00  0.00           H  
ATOM   1776  HB3 PHE A 270     -18.137  31.053  23.271  1.00  0.00           H  
ATOM   1777  HD1 PHE A 270     -16.718  32.734  25.928  1.00  0.00           H  
ATOM   1778  HD2 PHE A 270     -15.609  31.159  22.060  1.00  0.00           H  
ATOM   1779  HE1 PHE A 270     -14.934  34.423  25.749  1.00  0.00           H  
ATOM   1780  HE2 PHE A 270     -13.812  32.865  21.903  1.00  0.00           H  
ATOM   1781  HZ  PHE A 270     -13.478  34.503  23.733  1.00  0.00           H  
ATOM   1782  N   HIE A 271     -20.530  30.082  25.842  1.00  0.00           N  
ATOM   1783  CA  HIE A 271     -21.800  29.341  25.874  1.00  0.00           C  
ATOM   1784  C   HIE A 271     -22.861  29.949  24.946  1.00  0.00           C  
ATOM   1785  O   HIE A 271     -23.281  31.092  25.142  1.00  0.00           O  
ATOM   1786  CB  HIE A 271     -22.293  29.273  27.327  1.00  0.00           C  
ATOM   1787  CG  HIE A 271     -23.673  28.679  27.452  1.00  0.00           C  
ATOM   1788  ND1 HIE A 271     -24.023  27.366  27.132  1.00  0.00           N  
ATOM   1789  CE1 HIE A 271     -25.354  27.288  27.306  1.00  0.00           C  
ATOM   1790  NE2 HIE A 271     -25.843  28.471  27.715  1.00  0.00           N  
ATOM   1791  CD2 HIE A 271     -24.799  29.363  27.809  1.00  0.00           C  
ATOM   1792  H   HIE A 271     -20.494  30.952  26.365  1.00  0.00           H  
ATOM   1793  HA  HIE A 271     -21.641  28.321  25.532  1.00  0.00           H  
ATOM   1794  HB2 HIE A 271     -22.313  30.280  27.746  1.00  0.00           H  
ATOM   1795  HB3 HIE A 271     -21.595  28.677  27.916  1.00  0.00           H  
ATOM   1796  HD2 HIE A 271     -24.855  30.412  28.075  1.00  0.00           H  
ATOM   1797  HE2 HIE A 271     -26.822  28.667  27.895  1.00  0.00           H  
ATOM   1798  HE1 HIE A 271     -25.950  26.399  27.133  1.00  0.00           H  
ATOM   1799  N   MET A 272     -23.339  29.180  23.964  1.00  0.00           N  
ATOM   1800  CA  MET A 272     -24.303  29.649  22.960  1.00  0.00           C  
ATOM   1801  C   MET A 272     -25.709  29.847  23.542  1.00  0.00           C  
ATOM   1802  O   MET A 272     -26.238  28.966  24.230  1.00  0.00           O  
ATOM   1803  CB  MET A 272     -24.337  28.671  21.778  1.00  0.00           C  
ATOM   1804  CG  MET A 272     -25.232  29.179  20.641  1.00  0.00           C  
ATOM   1805  SD  MET A 272     -25.290  28.094  19.195  1.00  0.00           S  
ATOM   1806  CE  MET A 272     -26.244  26.702  19.864  1.00  0.00           C  
ATOM   1807  H   MET A 272     -22.991  28.232  23.880  1.00  0.00           H  
ATOM   1808  HA  MET A 272     -23.958  30.611  22.580  1.00  0.00           H  
ATOM   1809  HB2 MET A 272     -24.698  27.701  22.123  1.00  0.00           H  
ATOM   1810  HB3 MET A 272     -23.329  28.548  21.388  1.00  0.00           H  
ATOM   1811  HG2 MET A 272     -24.862  30.154  20.324  1.00  0.00           H  
ATOM   1812  HG3 MET A 272     -26.252  29.306  21.004  1.00  0.00           H  
ATOM   1813  HE1 MET A 272     -26.448  25.986  19.067  1.00  0.00           H  
ATOM   1814  HE2 MET A 272     -27.189  27.062  20.270  1.00  0.00           H  
ATOM   1815  HE3 MET A 272     -25.677  26.204  20.650  1.00  0.00           H  
ATOM   1816  N   THR A 273     -26.350  30.964  23.183  1.00  0.00           N  
ATOM   1817  CA  THR A 273     -27.720  31.322  23.609  1.00  0.00           C  
ATOM   1818  C   THR A 273     -28.632  31.797  22.463  1.00  0.00           C  
ATOM   1819  O   THR A 273     -29.846  31.907  22.664  1.00  0.00           O  
ATOM   1820  CB  THR A 273     -27.687  32.338  24.769  1.00  0.00           C  
ATOM   1821  OG1 THR A 273     -26.830  33.426  24.494  1.00  0.00           O  
ATOM   1822  CG2 THR A 273     -27.143  31.698  26.049  1.00  0.00           C  
ATOM   1823  H   THR A 273     -25.830  31.654  22.657  1.00  0.00           H  
ATOM   1824  HA  THR A 273     -28.210  30.428  23.994  1.00  0.00           H  
ATOM   1825  HB  THR A 273     -28.694  32.706  24.965  1.00  0.00           H  
ATOM   1826 HG21 THR A 273     -27.801  30.888  26.361  1.00  0.00           H  
ATOM   1827 HG22 THR A 273     -26.139  31.309  25.889  1.00  0.00           H  
ATOM   1828 HG23 THR A 273     -27.096  32.443  26.840  1.00  0.00           H  
ATOM   1829  HG1 THR A 273     -27.348  34.111  24.023  1.00  0.00           H  
ATOM   1830  N   ASN A 274     -28.100  31.992  21.247  1.00  0.00           N  
ATOM   1831  CA  ASN A 274     -28.864  32.173  20.002  1.00  0.00           C  
ATOM   1832  C   ASN A 274     -28.006  31.858  18.751  1.00  0.00           C  
ATOM   1833  O   ASN A 274     -26.840  32.262  18.676  1.00  0.00           O  
ATOM   1834  CB  ASN A 274     -29.379  33.624  19.964  1.00  0.00           C  
ATOM   1835  CG  ASN A 274     -30.323  33.946  18.820  1.00  0.00           C  
ATOM   1836  OD1 ASN A 274     -30.726  33.112  18.020  1.00  0.00           O  
ATOM   1837  ND2 ASN A 274     -30.736  35.180  18.731  1.00  0.00           N  
ATOM   1838  H   ASN A 274     -27.093  31.954  21.160  1.00  0.00           H  
ATOM   1839  HA  ASN A 274     -29.719  31.494  20.010  1.00  0.00           H  
ATOM   1840  HB2 ASN A 274     -28.531  34.296  19.898  1.00  0.00           H  
ATOM   1841  HB3 ASN A 274     -29.899  33.856  20.890  1.00  0.00           H  
ATOM   1842 HD21 ASN A 274     -30.416  35.865  19.406  1.00  0.00           H  
ATOM   1843 HD22 ASN A 274     -31.368  35.430  17.972  1.00  0.00           H  
ATOM   1844  N   TYR A 275     -28.592  31.214  17.734  1.00  0.00           N  
ATOM   1845  CA  TYR A 275     -27.997  31.054  16.398  1.00  0.00           C  
ATOM   1846  C   TYR A 275     -29.031  30.962  15.254  1.00  0.00           C  
ATOM   1847  O   TYR A 275     -30.219  30.698  15.478  1.00  0.00           O  
ATOM   1848  CB  TYR A 275     -27.059  29.833  16.379  1.00  0.00           C  
ATOM   1849  CG  TYR A 275     -27.748  28.481  16.299  1.00  0.00           C  
ATOM   1850  CD2 TYR A 275     -27.736  27.756  15.091  1.00  0.00           C  
ATOM   1851  CD1 TYR A 275     -28.392  27.945  17.432  1.00  0.00           C  
ATOM   1852  CE2 TYR A 275     -28.359  26.495  15.019  1.00  0.00           C  
ATOM   1853  CE1 TYR A 275     -29.017  26.686  17.363  1.00  0.00           C  
ATOM   1854  CZ  TYR A 275     -28.999  25.956  16.154  1.00  0.00           C  
ATOM   1855  OH  TYR A 275     -29.591  24.733  16.078  1.00  0.00           O  
ATOM   1856  H   TYR A 275     -29.560  30.943  17.841  1.00  0.00           H  
ATOM   1857  HA  TYR A 275     -27.391  31.938  16.206  1.00  0.00           H  
ATOM   1858  HB2 TYR A 275     -26.391  29.925  15.523  1.00  0.00           H  
ATOM   1859  HB3 TYR A 275     -26.426  29.858  17.264  1.00  0.00           H  
ATOM   1860  HD1 TYR A 275     -28.394  28.497  18.363  1.00  0.00           H  
ATOM   1861  HD2 TYR A 275     -27.234  28.158  14.219  1.00  0.00           H  
ATOM   1862  HE1 TYR A 275     -29.505  26.275  18.237  1.00  0.00           H  
ATOM   1863  HE2 TYR A 275     -28.339  25.926  14.101  1.00  0.00           H  
ATOM   1864  HH  TYR A 275     -29.988  24.476  16.922  1.00  0.00           H  
ATOM   1865  N   PHE A 276     -28.544  31.100  14.017  1.00  0.00           N  
ATOM   1866  CA  PHE A 276     -29.209  30.723  12.759  1.00  0.00           C  
ATOM   1867  C   PHE A 276     -28.216  30.007  11.826  1.00  0.00           C  
ATOM   1868  O   PHE A 276     -27.036  30.367  11.794  1.00  0.00           O  
ATOM   1869  CB  PHE A 276     -29.746  31.967  12.032  1.00  0.00           C  
ATOM   1870  CG  PHE A 276     -30.921  32.677  12.676  1.00  0.00           C  
ATOM   1871  CD2 PHE A 276     -32.179  32.047  12.735  1.00  0.00           C  
ATOM   1872  CE2 PHE A 276     -33.294  32.741  13.239  1.00  0.00           C  
ATOM   1873  CZ  PHE A 276     -33.154  34.067  13.683  1.00  0.00           C  
ATOM   1874  CE1 PHE A 276     -31.898  34.697  13.630  1.00  0.00           C  
ATOM   1875  CD1 PHE A 276     -30.784  34.003  13.128  1.00  0.00           C  
ATOM   1876  H   PHE A 276     -27.564  31.350  13.946  1.00  0.00           H  
ATOM   1877  HA  PHE A 276     -30.035  30.040  12.964  1.00  0.00           H  
ATOM   1878  HB2 PHE A 276     -28.925  32.675  11.899  1.00  0.00           H  
ATOM   1879  HB3 PHE A 276     -30.066  31.667  11.033  1.00  0.00           H  
ATOM   1880  HD1 PHE A 276     -29.827  34.500  13.067  1.00  0.00           H  
ATOM   1881  HD2 PHE A 276     -32.296  31.035  12.369  1.00  0.00           H  
ATOM   1882  HE1 PHE A 276     -31.790  35.721  13.965  1.00  0.00           H  
ATOM   1883  HE2 PHE A 276     -34.264  32.260  13.267  1.00  0.00           H  
ATOM   1884  HZ  PHE A 276     -34.014  34.606  14.058  1.00  0.00           H  
ATOM   1885  N   GLU A 277     -28.682  29.070  10.992  1.00  0.00           N  
ATOM   1886  CA  GLU A 277     -27.885  28.501   9.889  1.00  0.00           C  
ATOM   1887  C   GLU A 277     -28.707  28.031   8.676  1.00  0.00           C  
ATOM   1888  O   GLU A 277     -29.864  27.614   8.799  1.00  0.00           O  
ATOM   1889  CB  GLU A 277     -26.972  27.363  10.374  1.00  0.00           C  
ATOM   1890  CG  GLU A 277     -27.694  26.128  10.921  1.00  0.00           C  
ATOM   1891  CD  GLU A 277     -26.678  25.012  11.218  1.00  0.00           C  
ATOM   1892  OE1 GLU A 277     -26.693  23.972  10.515  1.00  0.00           O  
ATOM   1893  OE2 GLU A 277     -25.849  25.154  12.151  1.00  0.00           O1-
ATOM   1894  H   GLU A 277     -29.659  28.815  11.045  1.00  0.00           H  
ATOM   1895  HA  GLU A 277     -27.234  29.294   9.518  1.00  0.00           H  
ATOM   1896  HB2 GLU A 277     -26.348  27.049   9.537  1.00  0.00           H  
ATOM   1897  HB3 GLU A 277     -26.319  27.749  11.152  1.00  0.00           H  
ATOM   1898  HG2 GLU A 277     -28.419  25.772  10.188  1.00  0.00           H  
ATOM   1899  HG3 GLU A 277     -28.234  26.395  11.831  1.00  0.00           H  
ATOM   1900  N   GLN A 278     -28.077  28.083   7.500  1.00  0.00           N  
ATOM   1901  CA  GLN A 278     -28.595  27.648   6.195  1.00  0.00           C  
ATOM   1902  C   GLN A 278     -27.437  27.502   5.179  1.00  0.00           C  
ATOM   1903  O   GLN A 278     -26.374  28.091   5.402  1.00  0.00           O  
ATOM   1904  CB  GLN A 278     -29.658  28.648   5.684  1.00  0.00           C  
ATOM   1905  CG  GLN A 278     -29.195  30.103   5.462  1.00  0.00           C  
ATOM   1906  CD  GLN A 278     -28.833  30.853   6.745  1.00  0.00           C  
ATOM   1907  OE1 GLN A 278     -27.697  31.260   6.962  1.00  0.00           O  
ATOM   1908  NE2 GLN A 278     -29.775  31.089   7.635  1.00  0.00           N  
ATOM   1909  H   GLN A 278     -27.132  28.456   7.499  1.00  0.00           H  
ATOM   1910  HA  GLN A 278     -29.068  26.673   6.318  1.00  0.00           H  
ATOM   1911  HB2 GLN A 278     -30.043  28.280   4.733  1.00  0.00           H  
ATOM   1912  HB3 GLN A 278     -30.501  28.652   6.375  1.00  0.00           H  
ATOM   1913  HG2 GLN A 278     -30.008  30.644   4.978  1.00  0.00           H  
ATOM   1914  HG3 GLN A 278     -28.342  30.117   4.784  1.00  0.00           H  
ATOM   1915 HE21 GLN A 278     -30.716  30.760   7.480  1.00  0.00           H  
ATOM   1916 HE22 GLN A 278     -29.533  31.600   8.468  1.00  0.00           H  
ATOM   1917  N   PRO A 279     -27.598  26.791   4.044  1.00  0.00           N  
ATOM   1918  CA  PRO A 279     -26.590  26.746   2.977  1.00  0.00           C  
ATOM   1919  C   PRO A 279     -26.164  28.146   2.496  1.00  0.00           C  
ATOM   1920  O   PRO A 279     -27.003  29.045   2.359  1.00  0.00           O  
ATOM   1921  CB  PRO A 279     -27.221  25.926   1.847  1.00  0.00           C  
ATOM   1922  CG  PRO A 279     -28.205  25.021   2.586  1.00  0.00           C  
ATOM   1923  CD  PRO A 279     -28.717  25.924   3.708  1.00  0.00           C  
ATOM   1924  HA  PRO A 279     -25.719  26.206   3.342  1.00  0.00           H  
ATOM   1925  HB2 PRO A 279     -27.772  26.578   1.167  1.00  0.00           H  
ATOM   1926  HB3 PRO A 279     -26.472  25.349   1.302  1.00  0.00           H  
ATOM   1927  HG2 PRO A 279     -27.673  24.170   3.012  1.00  0.00           H  
ATOM   1928  HG3 PRO A 279     -29.014  24.684   1.937  1.00  0.00           H  
ATOM   1929  HD2 PRO A 279     -29.032  25.319   4.558  1.00  0.00           H  
ATOM   1930  HD3 PRO A 279     -29.549  26.524   3.340  1.00  0.00           H  
ATOM   1931  N   VAL A 280     -24.868  28.343   2.232  1.00  0.00           N  
ATOM   1932  CA  VAL A 280     -24.316  29.625   1.744  1.00  0.00           C  
ATOM   1933  C   VAL A 280     -24.879  29.994   0.361  1.00  0.00           C  
ATOM   1934  O   VAL A 280     -25.171  29.113  -0.456  1.00  0.00           O  
ATOM   1935  CB  VAL A 280     -22.771  29.608   1.769  1.00  0.00           C  
ATOM   1936  CG1 VAL A 280     -22.145  28.689   0.713  1.00  0.00           C  
ATOM   1937  CG2 VAL A 280     -22.181  31.014   1.607  1.00  0.00           C  
ATOM   1938  H   VAL A 280     -24.226  27.570   2.371  1.00  0.00           H  
ATOM   1939  HA  VAL A 280     -24.638  30.399   2.442  1.00  0.00           H  
ATOM   1940  HB  VAL A 280     -22.466  29.242   2.750  1.00  0.00           H  
ATOM   1941 HG11 VAL A 280     -22.320  29.081  -0.289  1.00  0.00           H  
ATOM   1942 HG12 VAL A 280     -22.570  27.689   0.784  1.00  0.00           H  
ATOM   1943 HG13 VAL A 280     -21.070  28.622   0.883  1.00  0.00           H  
ATOM   1944 HG21 VAL A 280     -22.382  31.405   0.611  1.00  0.00           H  
ATOM   1945 HG22 VAL A 280     -21.100  30.975   1.742  1.00  0.00           H  
ATOM   1946 HG23 VAL A 280     -22.602  31.685   2.355  1.00  0.00           H  
ATOM   1947  N   SER A 281     -25.037  31.292   0.082  1.00  0.00           N  
ATOM   1948  CA  SER A 281     -25.584  31.790  -1.191  1.00  0.00           C  
ATOM   1949  C   SER A 281     -24.671  31.475  -2.385  1.00  0.00           C  
ATOM   1950  O   SER A 281     -25.125  30.881  -3.368  1.00  0.00           O  
ATOM   1951  CB  SER A 281     -25.872  33.295  -1.096  1.00  0.00           C  
ATOM   1952  OG  SER A 281     -24.720  34.025  -0.693  1.00  0.00           O  
ATOM   1953  H   SER A 281     -24.765  31.975   0.775  1.00  0.00           H  
ATOM   1954  HA  SER A 281     -26.537  31.291  -1.373  1.00  0.00           H  
ATOM   1955  HB2 SER A 281     -26.667  33.453  -0.366  1.00  0.00           H  
ATOM   1956  HB3 SER A 281     -26.219  33.658  -2.066  1.00  0.00           H  
ATOM   1957  HG  SER A 281     -24.984  34.951  -0.567  1.00  0.00           H  
ATOM   1958  N   ASN A 282     -23.378  31.793  -2.276  1.00  0.00           N  
ATOM   1959  CA  ASN A 282     -22.330  31.439  -3.238  1.00  0.00           C  
ATOM   1960  CB  ASN A 282     -22.460  32.368  -4.462  1.00  0.00           C  
ATOM   1961  CG  ASN A 282     -21.306  32.250  -5.441  1.00  0.00           C  
ATOM   1962  OD1 ASN A 282     -20.457  33.126  -5.546  1.00  0.00           O  
ATOM   1963  ND2 ASN A 282     -21.226  31.164  -6.175  1.00  0.00           N  
ATOM   1964  C   ASN A 282     -20.926  31.536  -2.601  1.00  0.00           C  
ATOM   1965  O   ASN A 282     -20.618  32.504  -1.898  1.00  0.00           O  
ATOM   1966  H   ASN A 282     -23.103  32.315  -1.454  1.00  0.00           H  
ATOM   1967  HA  ASN A 282     -22.480  30.407  -3.562  1.00  0.00           H  
ATOM   1968  HB2 ASN A 282     -22.513  33.397  -4.120  1.00  0.00           H  
ATOM   1969  HB3 ASN A 282     -23.385  32.146  -4.994  1.00  0.00           H  
ATOM   1970 HD21 ASN A 282     -21.942  30.455  -6.119  1.00  0.00           H  
ATOM   1971 HD22 ASN A 282     -20.465  31.082  -6.832  1.00  0.00           H  
ATOM   1972  N   ASP A 283     -20.049  30.583  -2.936  1.00  0.00           N  
ATOM   1973  CA  ASP A 283     -18.612  30.570  -2.602  1.00  0.00           C  
ATOM   1974  CB  ASP A 283     -17.905  31.564  -3.548  1.00  0.00           C  
ATOM   1975  CG  ASP A 283     -16.419  31.231  -3.740  1.00  0.00           C  
ATOM   1976  OD1 ASP A 283     -16.100  30.300  -4.517  1.00  0.00           O  
ATOM   1977  OD2 ASP A 283     -15.568  31.878  -3.086  1.00  0.00           O1-
ATOM   1978  C   ASP A 283     -18.305  30.761  -1.088  1.00  0.00           C  
ATOM   1979  O   ASP A 283     -19.130  30.429  -0.228  1.00  0.00           O  
ATOM   1980  H   ASP A 283     -20.383  29.833  -3.524  1.00  0.00           H  
ATOM   1981  HA  ASP A 283     -18.236  29.578  -2.855  1.00  0.00           H  
ATOM   1982  HB2 ASP A 283     -18.022  32.580  -3.166  1.00  0.00           H  
ATOM   1983  HB3 ASP A 283     -18.380  31.524  -4.530  1.00  0.00           H  
ATOM   1984  N   PHE A 284     -17.107  31.242  -0.737  1.00  0.00           N  
ATOM   1985  CA  PHE A 284     -16.647  31.486   0.638  1.00  0.00           C  
ATOM   1986  CB  PHE A 284     -15.194  31.982   0.539  1.00  0.00           C  
ATOM   1987  CG  PHE A 284     -14.541  32.430   1.836  1.00  0.00           C  
ATOM   1988  CD2 PHE A 284     -14.493  33.800   2.164  1.00  0.00           C  
ATOM   1989  CE2 PHE A 284     -13.824  34.229   3.325  1.00  0.00           C  
ATOM   1990  CZ  PHE A 284     -13.185  33.291   4.154  1.00  0.00           C  
ATOM   1991  CE1 PHE A 284     -13.232  31.923   3.831  1.00  0.00           C  
ATOM   1992  CD1 PHE A 284     -13.915  31.491   2.679  1.00  0.00           C  
ATOM   1993  C   PHE A 284     -17.522  32.505   1.393  1.00  0.00           C  
ATOM   1994  O   PHE A 284     -17.833  32.306   2.570  1.00  0.00           O  
ATOM   1995  H   PHE A 284     -16.455  31.479  -1.477  1.00  0.00           H  
ATOM   1996  HA  PHE A 284     -16.657  30.549   1.195  1.00  0.00           H  
ATOM   1997  HB2 PHE A 284     -14.587  31.185   0.108  1.00  0.00           H  
ATOM   1998  HB3 PHE A 284     -15.159  32.820  -0.160  1.00  0.00           H  
ATOM   1999  HD1 PHE A 284     -13.937  30.439   2.429  1.00  0.00           H  
ATOM   2000  HD2 PHE A 284     -14.955  34.532   1.515  1.00  0.00           H  
ATOM   2001  HE1 PHE A 284     -12.732  31.205   4.466  1.00  0.00           H  
ATOM   2002  HE2 PHE A 284     -13.783  35.284   3.566  1.00  0.00           H  
ATOM   2003  HZ  PHE A 284     -12.651  33.620   5.036  1.00  0.00           H  
ATOM   2004  N   SER A 285     -17.970  33.555   0.694  1.00  0.00           N  
ATOM   2005  CA  SER A 285     -18.599  34.775   1.228  1.00  0.00           C  
ATOM   2006  C   SER A 285     -17.745  35.538   2.256  1.00  0.00           C  
ATOM   2007  O   SER A 285     -17.365  35.022   3.310  1.00  0.00           O  
ATOM   2008  CB  SER A 285     -20.014  34.519   1.765  1.00  0.00           C  
ATOM   2009  OG  SER A 285     -20.875  34.070   0.731  1.00  0.00           O  
ATOM   2010  H   SER A 285     -17.716  33.574  -0.284  1.00  0.00           H  
ATOM   2011  HA  SER A 285     -18.714  35.443   0.376  1.00  0.00           H  
ATOM   2012  HB2 SER A 285     -20.413  35.448   2.177  1.00  0.00           H  
ATOM   2013  HB3 SER A 285     -19.981  33.777   2.564  1.00  0.00           H  
ATOM   2014  HG  SER A 285     -20.441  33.326   0.278  1.00  0.00           H  
ATOM   2015  N   ASN A 286     -17.498  36.817   1.976  1.00  0.00           N  
ATOM   2016  CA  ASN A 286     -16.822  37.753   2.874  1.00  0.00           C  
ATOM   2017  C   ASN A 286     -17.842  38.419   3.811  1.00  0.00           C  
ATOM   2018  O   ASN A 286     -18.972  38.706   3.401  1.00  0.00           O  
ATOM   2019  CB  ASN A 286     -16.036  38.769   2.037  1.00  0.00           C  
ATOM   2020  CG  ASN A 286     -14.982  38.084   1.184  1.00  0.00           C  
ATOM   2021  OD1 ASN A 286     -13.988  37.563   1.674  1.00  0.00           O  
ATOM   2022  ND2 ASN A 286     -15.203  37.991  -0.103  1.00  0.00           N  
ATOM   2023  H   ASN A 286     -17.936  37.204   1.148  1.00  0.00           H  
ATOM   2024  HA  ASN A 286     -16.108  37.207   3.494  1.00  0.00           H  
ATOM   2025  HB2 ASN A 286     -15.542  39.475   2.700  1.00  0.00           H  
ATOM   2026  HB3 ASN A 286     -16.721  39.329   1.400  1.00  0.00           H  
ATOM   2027 HD21 ASN A 286     -16.017  38.437  -0.510  1.00  0.00           H  
ATOM   2028 HD22 ASN A 286     -14.481  37.591  -0.700  1.00  0.00           H  
ATOM   2029  N   CYX A 287     -17.465  38.641   5.072  1.00  0.00           N  
ATOM   2030  CA  CYX A 287     -18.404  39.006   6.137  1.00  0.00           C  
ATOM   2031  C   CYX A 287     -17.842  40.017   7.148  1.00  0.00           C  
ATOM   2032  O   CYX A 287     -16.627  40.156   7.334  1.00  0.00           O  
ATOM   2033  CB  CYX A 287     -18.844  37.735   6.871  1.00  0.00           C  
ATOM   2034  SG  CYX A 287     -19.816  36.535   5.921  1.00  0.00           S  
ATOM   2035  H   CYX A 287     -16.508  38.442   5.333  1.00  0.00           H  
ATOM   2036  HA  CYX A 287     -19.287  39.466   5.698  1.00  0.00           H  
ATOM   2037  HB2 CYX A 287     -19.437  38.025   7.738  1.00  0.00           H  
ATOM   2038  HB3 CYX A 287     -17.951  37.229   7.243  1.00  0.00           H  
ATOM   2039  N   MET A 288     -18.766  40.670   7.855  1.00  0.00           N  
ATOM   2040  CA  MET A 288     -18.513  41.609   8.944  1.00  0.00           C  
ATOM   2041  C   MET A 288     -19.523  41.443  10.094  1.00  0.00           C  
ATOM   2042  O   MET A 288     -20.717  41.243   9.856  1.00  0.00           O  
ATOM   2043  CB  MET A 288     -18.455  43.036   8.381  1.00  0.00           C  
ATOM   2044  CG  MET A 288     -19.729  43.567   7.725  1.00  0.00           C  
ATOM   2045  SD  MET A 288     -19.496  45.145   6.852  1.00  0.00           S  
ATOM   2046  CE  MET A 288     -18.563  44.589   5.400  1.00  0.00           C  
ATOM   2047  H   MET A 288     -19.738  40.506   7.616  1.00  0.00           H  
ATOM   2048  HA  MET A 288     -17.531  41.380   9.347  1.00  0.00           H  
ATOM   2049  HB2 MET A 288     -17.675  43.051   7.624  1.00  0.00           H  
ATOM   2050  HB3 MET A 288     -18.172  43.716   9.181  1.00  0.00           H  
ATOM   2051  HG2 MET A 288     -20.480  43.706   8.502  1.00  0.00           H  
ATOM   2052  HG3 MET A 288     -20.103  42.836   7.010  1.00  0.00           H  
ATOM   2053  HE1 MET A 288     -18.412  45.430   4.724  1.00  0.00           H  
ATOM   2054  HE2 MET A 288     -19.119  43.809   4.879  1.00  0.00           H  
ATOM   2055  HE3 MET A 288     -17.590  44.204   5.701  1.00  0.00           H  
ATOM   2056  N   VAL A 289     -19.039  41.462  11.341  1.00  0.00           N  
ATOM   2057  CA  VAL A 289     -19.812  41.146  12.568  1.00  0.00           C  
ATOM   2058  C   VAL A 289     -19.577  42.162  13.688  1.00  0.00           C  
ATOM   2059  O   VAL A 289     -18.501  42.760  13.759  1.00  0.00           O  
ATOM   2060  CB  VAL A 289     -19.511  39.727  13.087  1.00  0.00           C  
ATOM   2061  CG1 VAL A 289     -19.853  38.668  12.037  1.00  0.00           C  
ATOM   2062  CG2 VAL A 289     -18.056  39.533  13.535  1.00  0.00           C  
ATOM   2063  H   VAL A 289     -18.044  41.635  11.450  1.00  0.00           H  
ATOM   2064  HA  VAL A 289     -20.874  41.181  12.332  1.00  0.00           H  
ATOM   2065  HB  VAL A 289     -20.149  39.550  13.947  1.00  0.00           H  
ATOM   2066 HG11 VAL A 289     -19.167  38.734  11.192  1.00  0.00           H  
ATOM   2067 HG12 VAL A 289     -20.872  38.814  11.685  1.00  0.00           H  
ATOM   2068 HG13 VAL A 289     -19.775  37.678  12.482  1.00  0.00           H  
ATOM   2069 HG21 VAL A 289     -17.382  39.764  12.713  1.00  0.00           H  
ATOM   2070 HG22 VAL A 289     -17.899  38.503  13.852  1.00  0.00           H  
ATOM   2071 HG23 VAL A 289     -17.829  40.185  14.378  1.00  0.00           H  
ATOM   2072  N   ALA A 290     -20.574  42.409  14.539  1.00  0.00           N  
ATOM   2073  CA  ALA A 290     -20.517  43.441  15.580  1.00  0.00           C  
ATOM   2074  C   ALA A 290     -21.178  43.022  16.906  1.00  0.00           C  
ATOM   2075  O   ALA A 290     -22.161  42.273  16.923  1.00  0.00           O  
ATOM   2076  CB  ALA A 290     -21.145  44.731  15.032  1.00  0.00           C  
ATOM   2077  H   ALA A 290     -21.446  41.902  14.423  1.00  0.00           H  
ATOM   2078  HA  ALA A 290     -19.472  43.650  15.807  1.00  0.00           H  
ATOM   2079  HB1 ALA A 290     -22.201  44.568  14.813  1.00  0.00           H  
ATOM   2080  HB2 ALA A 290     -20.631  45.044  14.125  1.00  0.00           H  
ATOM   2081  HB3 ALA A 290     -21.048  45.528  15.768  1.00  0.00           H  
ATOM   2082  N   LEU A 291     -20.679  43.593  18.008  1.00  0.00           N  
ATOM   2083  CA  LEU A 291     -21.224  43.481  19.368  1.00  0.00           C  
ATOM   2084  C   LEU A 291     -21.400  44.861  20.027  1.00  0.00           C  
ATOM   2085  O   LEU A 291     -20.685  45.822  19.724  1.00  0.00           O  
ATOM   2086  CB  LEU A 291     -20.305  42.605  20.243  1.00  0.00           C  
ATOM   2087  CG  LEU A 291     -20.321  41.096  19.953  1.00  0.00           C  
ATOM   2088  CD1 LEU A 291     -19.244  40.420  20.801  1.00  0.00           C  
ATOM   2089  CD2 LEU A 291     -21.654  40.445  20.327  1.00  0.00           C  
ATOM   2090  H   LEU A 291     -19.885  44.211  17.885  1.00  0.00           H  
ATOM   2091  HA  LEU A 291     -22.214  43.026  19.326  1.00  0.00           H  
ATOM   2092  HB2 LEU A 291     -19.286  42.977  20.135  1.00  0.00           H  
ATOM   2093  HB3 LEU A 291     -20.591  42.739  21.285  1.00  0.00           H  
ATOM   2094  HG  LEU A 291     -20.108  40.917  18.899  1.00  0.00           H  
ATOM   2095 HD11 LEU A 291     -19.479  40.526  21.860  1.00  0.00           H  
ATOM   2096 HD12 LEU A 291     -18.276  40.874  20.600  1.00  0.00           H  
ATOM   2097 HD13 LEU A 291     -19.194  39.363  20.547  1.00  0.00           H  
ATOM   2098 HD21 LEU A 291     -21.861  40.591  21.385  1.00  0.00           H  
ATOM   2099 HD22 LEU A 291     -21.614  39.375  20.122  1.00  0.00           H  
ATOM   2100 HD23 LEU A 291     -22.463  40.883  19.747  1.00  0.00           H  
ATOM   2101  N   GLY A 292     -22.334  44.928  20.973  1.00  0.00           N  
ATOM   2102  CA  GLY A 292     -22.702  46.116  21.754  1.00  0.00           C  
ATOM   2103  C   GLY A 292     -24.209  46.156  22.032  1.00  0.00           C  
ATOM   2104  O   GLY A 292     -24.961  45.339  21.497  1.00  0.00           O  
ATOM   2105  H   GLY A 292     -22.892  44.098  21.123  1.00  0.00           H  
ATOM   2106  HA2 GLY A 292     -22.170  46.096  22.704  1.00  0.00           H  
ATOM   2107  HA3 GLY A 292     -22.420  47.029  21.230  1.00  0.00           H  
ATOM   2108  N   GLU A 293     -24.659  47.081  22.885  1.00  0.00           N  
ATOM   2109  CA  GLU A 293     -26.059  47.206  23.347  1.00  0.00           C  
ATOM   2110  C   GLU A 293     -26.698  45.875  23.818  1.00  0.00           C  
ATOM   2111  O   GLU A 293     -27.889  45.627  23.585  1.00  0.00           O  
ATOM   2112  CB  GLU A 293     -26.920  47.911  22.284  1.00  0.00           C  
ATOM   2113  CG  GLU A 293     -26.446  49.320  21.913  1.00  0.00           C  
ATOM   2114  CD  GLU A 293     -27.345  49.966  20.840  1.00  0.00           C  
ATOM   2115  OE1 GLU A 293     -27.028  51.099  20.407  1.00  0.00           O  
ATOM   2116  OE2 GLU A 293     -28.361  49.364  20.408  1.00  0.00           O1-
ATOM   2117  H   GLU A 293     -23.984  47.730  23.262  1.00  0.00           H  
ATOM   2118  HA  GLU A 293     -26.053  47.848  24.229  1.00  0.00           H  
ATOM   2119  HB2 GLU A 293     -26.940  47.299  21.383  1.00  0.00           H  
ATOM   2120  HB3 GLU A 293     -27.936  48.003  22.670  1.00  0.00           H  
ATOM   2121  HG2 GLU A 293     -25.424  49.271  21.535  1.00  0.00           H  
ATOM   2122  HG3 GLU A 293     -26.450  49.941  22.812  1.00  0.00           H  
ATOM   2123  N   LEU A 294     -25.884  44.974  24.388  1.00  0.00           N  
ATOM   2124  CA  LEU A 294     -26.247  43.602  24.771  1.00  0.00           C  
ATOM   2125  C   LEU A 294     -27.016  42.832  23.664  1.00  0.00           C  
ATOM   2126  O   LEU A 294     -28.013  42.154  23.928  1.00  0.00           O  
ATOM   2127  CB  LEU A 294     -26.912  43.606  26.164  1.00  0.00           C  
ATOM   2128  CG  LEU A 294     -26.040  44.135  27.320  1.00  0.00           C  
ATOM   2129  CD1 LEU A 294     -26.845  44.074  28.619  1.00  0.00           C  
ATOM   2130  CD2 LEU A 294     -24.751  43.336  27.529  1.00  0.00           C  
ATOM   2131  H   LEU A 294     -24.924  45.260  24.552  1.00  0.00           H  
ATOM   2132  HA  LEU A 294     -25.319  43.047  24.876  1.00  0.00           H  
ATOM   2133  HB2 LEU A 294     -27.793  44.241  26.111  1.00  0.00           H  
ATOM   2134  HB3 LEU A 294     -27.227  42.591  26.407  1.00  0.00           H  
ATOM   2135  HG  LEU A 294     -25.777  45.176  27.130  1.00  0.00           H  
ATOM   2136 HD11 LEU A 294     -27.111  43.042  28.851  1.00  0.00           H  
ATOM   2137 HD12 LEU A 294     -27.756  44.662  28.515  1.00  0.00           H  
ATOM   2138 HD13 LEU A 294     -26.257  44.485  29.439  1.00  0.00           H  
ATOM   2139 HD21 LEU A 294     -24.983  42.286  27.688  1.00  0.00           H  
ATOM   2140 HD22 LEU A 294     -24.215  43.720  28.397  1.00  0.00           H  
ATOM   2141 HD23 LEU A 294     -24.103  43.436  26.660  1.00  0.00           H  
ATOM   2142  N   LYS A 295     -26.566  42.967  22.408  1.00  0.00           N  
ATOM   2143  CA  LYS A 295     -27.059  42.270  21.201  1.00  0.00           C  
ATOM   2144  C   LYS A 295     -25.926  41.993  20.193  1.00  0.00           C  
ATOM   2145  O   LYS A 295     -24.777  42.393  20.406  1.00  0.00           O  
ATOM   2146  CB  LYS A 295     -28.208  43.085  20.566  1.00  0.00           C  
ATOM   2147  CG  LYS A 295     -27.769  44.476  20.073  1.00  0.00           C  
ATOM   2148  CD  LYS A 295     -28.859  45.241  19.310  1.00  0.00           C  
ATOM   2149  CE  LYS A 295     -30.148  45.442  20.112  1.00  0.00           C  
ATOM   2150  NZ  LYS A 295     -29.946  46.255  21.338  1.00  0.00           N1+
ATOM   2151  H   LYS A 295     -25.795  43.612  22.274  1.00  0.00           H  
ATOM   2152  HA  LYS A 295     -27.457  41.296  21.490  1.00  0.00           H  
ATOM   2153  HB2 LYS A 295     -28.623  42.526  19.725  1.00  0.00           H  
ATOM   2154  HB3 LYS A 295     -29.001  43.198  21.307  1.00  0.00           H  
ATOM   2155  HG2 LYS A 295     -27.463  45.073  20.927  1.00  0.00           H  
ATOM   2156  HG3 LYS A 295     -26.912  44.370  19.410  1.00  0.00           H  
ATOM   2157  HD2 LYS A 295     -29.100  44.688  18.402  1.00  0.00           H  
ATOM   2158  HD3 LYS A 295     -28.469  46.216  19.016  1.00  0.00           H  
ATOM   2159  HE2 LYS A 295     -30.548  44.461  20.380  1.00  0.00           H  
ATOM   2160  HE3 LYS A 295     -30.883  45.933  19.468  1.00  0.00           H  
ATOM   2161  HZ1 LYS A 295     -29.290  45.822  21.975  1.00  0.00           H  
ATOM   2162  HZ2 LYS A 295     -29.621  47.185  21.115  1.00  0.00           H  
ATOM   2163  HZ3 LYS A 295     -30.834  46.339  21.829  1.00  0.00           H  
ATOM   2164  N   PHE A 296     -26.251  41.329  19.083  1.00  0.00           N  
ATOM   2165  CA  PHE A 296     -25.331  41.008  17.983  1.00  0.00           C  
ATOM   2166  C   PHE A 296     -25.942  41.302  16.601  1.00  0.00           C  
ATOM   2167  O   PHE A 296     -27.151  41.157  16.386  1.00  0.00           O  
ATOM   2168  CB  PHE A 296     -24.914  39.537  18.108  1.00  0.00           C  
ATOM   2169  CG  PHE A 296     -24.065  38.996  16.971  1.00  0.00           C  
ATOM   2170  CD2 PHE A 296     -24.676  38.341  15.886  1.00  0.00           C  
ATOM   2171  CE2 PHE A 296     -23.897  37.829  14.834  1.00  0.00           C  
ATOM   2172  CZ  PHE A 296     -22.501  37.984  14.857  1.00  0.00           C  
ATOM   2173  CE1 PHE A 296     -21.888  38.648  15.934  1.00  0.00           C  
ATOM   2174  CD1 PHE A 296     -22.668  39.147  16.989  1.00  0.00           C  
ATOM   2175  H   PHE A 296     -27.207  41.008  18.988  1.00  0.00           H  
ATOM   2176  HA  PHE A 296     -24.432  41.618  18.072  1.00  0.00           H  
ATOM   2177  HB2 PHE A 296     -24.355  39.423  19.036  1.00  0.00           H  
ATOM   2178  HB3 PHE A 296     -25.814  38.927  18.187  1.00  0.00           H  
ATOM   2179  HD1 PHE A 296     -22.187  39.658  17.806  1.00  0.00           H  
ATOM   2180  HD2 PHE A 296     -25.748  38.244  15.853  1.00  0.00           H  
ATOM   2181  HE1 PHE A 296     -20.814  38.772  15.959  1.00  0.00           H  
ATOM   2182  HE2 PHE A 296     -24.373  37.320  14.006  1.00  0.00           H  
ATOM   2183  HZ  PHE A 296     -21.903  37.596  14.046  1.00  0.00           H  
ATOM   2184  N   ALA A 297     -25.083  41.644  15.640  1.00  0.00           N  
ATOM   2185  CA  ALA A 297     -25.428  41.835  14.233  1.00  0.00           C  
ATOM   2186  C   ALA A 297     -24.336  41.282  13.300  1.00  0.00           C  
ATOM   2187  O   ALA A 297     -23.144  41.304  13.634  1.00  0.00           O  
ATOM   2188  CB  ALA A 297     -25.671  43.327  13.987  1.00  0.00           C  
ATOM   2189  H   ALA A 297     -24.103  41.717  15.887  1.00  0.00           H  
ATOM   2190  HA  ALA A 297     -26.350  41.296  14.010  1.00  0.00           H  
ATOM   2191  HB1 ALA A 297     -24.755  43.882  14.186  1.00  0.00           H  
ATOM   2192  HB2 ALA A 297     -26.462  43.686  14.647  1.00  0.00           H  
ATOM   2193  HB3 ALA A 297     -25.972  43.488  12.951  1.00  0.00           H  
ATOM   2194  N   ALA A 298     -24.739  40.841  12.107  1.00  0.00           N  
ATOM   2195  CA  ALA A 298     -23.851  40.335  11.061  1.00  0.00           C  
ATOM   2196  C   ALA A 298     -24.330  40.719   9.652  1.00  0.00           C  
ATOM   2197  O   ALA A 298     -25.531  40.768   9.373  1.00  0.00           O  
ATOM   2198  CB  ALA A 298     -23.733  38.815  11.196  1.00  0.00           C  
ATOM   2199  H   ALA A 298     -25.731  40.876  11.896  1.00  0.00           H  
ATOM   2200  HA  ALA A 298     -22.860  40.768  11.198  1.00  0.00           H  
ATOM   2201  HB1 ALA A 298     -24.718  38.357  11.097  1.00  0.00           H  
ATOM   2202  HB2 ALA A 298     -23.312  38.564  12.167  1.00  0.00           H  
ATOM   2203  HB3 ALA A 298     -23.075  38.428  10.418  1.00  0.00           H  
ATOM   2204  N   LEU A 299     -23.377  40.933   8.747  1.00  0.00           N  
ATOM   2205  CA  LEU A 299     -23.587  41.324   7.354  1.00  0.00           C  
ATOM   2206  C   LEU A 299     -22.581  40.578   6.458  1.00  0.00           C  
ATOM   2207  O   LEU A 299     -21.381  40.584   6.738  1.00  0.00           O  
ATOM   2208  CB  LEU A 299     -23.436  42.858   7.289  1.00  0.00           C  
ATOM   2209  CG  LEU A 299     -23.600  43.483   5.895  1.00  0.00           C  
ATOM   2210  CD1 LEU A 299     -25.037  43.355   5.400  1.00  0.00           C  
ATOM   2211  CD2 LEU A 299     -23.258  44.971   5.933  1.00  0.00           C  
ATOM   2212  H   LEU A 299     -22.415  40.880   9.066  1.00  0.00           H  
ATOM   2213  HA  LEU A 299     -24.596  41.051   7.045  1.00  0.00           H  
ATOM   2214  HB2 LEU A 299     -24.167  43.311   7.960  1.00  0.00           H  
ATOM   2215  HB3 LEU A 299     -22.449  43.117   7.664  1.00  0.00           H  
ATOM   2216  HG  LEU A 299     -22.927  42.993   5.193  1.00  0.00           H  
ATOM   2217 HD11 LEU A 299     -25.725  43.790   6.122  1.00  0.00           H  
ATOM   2218 HD12 LEU A 299     -25.288  42.310   5.244  1.00  0.00           H  
ATOM   2219 HD13 LEU A 299     -25.134  43.885   4.458  1.00  0.00           H  
ATOM   2220 HD21 LEU A 299     -23.959  45.501   6.576  1.00  0.00           H  
ATOM   2221 HD22 LEU A 299     -23.300  45.384   4.926  1.00  0.00           H  
ATOM   2222 HD23 LEU A 299     -22.252  45.108   6.321  1.00  0.00           H  
ATOM   2223  N   CYX A 300     -23.052  39.933   5.390  1.00  0.00           N  
ATOM   2224  CA  CYX A 300     -22.237  39.110   4.484  1.00  0.00           C  
ATOM   2225  C   CYX A 300     -22.553  39.374   3.003  1.00  0.00           C  
ATOM   2226  O   CYX A 300     -23.676  39.748   2.646  1.00  0.00           O  
ATOM   2227  CB  CYX A 300     -22.459  37.623   4.797  1.00  0.00           C  
ATOM   2228  SG  CYX A 300     -21.760  36.984   6.343  1.00  0.00           S  
ATOM   2229  H   CYX A 300     -24.052  39.959   5.224  1.00  0.00           H  
ATOM   2230  HA  CYX A 300     -21.182  39.335   4.629  1.00  0.00           H  
ATOM   2231  HB2 CYX A 300     -22.043  37.026   3.984  1.00  0.00           H  
ATOM   2232  HB3 CYX A 300     -23.535  37.439   4.810  1.00  0.00           H  
ATOM   2233  N   HIE A 301     -21.585  39.088   2.129  1.00  0.00           N  
ATOM   2234  CA  HIE A 301     -21.743  39.087   0.669  1.00  0.00           C  
ATOM   2235  C   HIE A 301     -20.896  37.987   0.016  1.00  0.00           C  
ATOM   2236  O   HIE A 301     -19.768  37.728   0.447  1.00  0.00           O  
ATOM   2237  CB  HIE A 301     -21.359  40.465   0.105  1.00  0.00           C  
ATOM   2238  CG  HIE A 301     -22.090  40.811  -1.167  1.00  0.00           C  
ATOM   2239  ND1 HIE A 301     -22.191  40.011  -2.310  1.00  0.00           N  
ATOM   2240  CE1 HIE A 301     -22.959  40.696  -3.173  1.00  0.00           C  
ATOM   2241  NE2 HIE A 301     -23.336  41.865  -2.631  1.00  0.00           N  
ATOM   2242  CD2 HIE A 301     -22.804  41.952  -1.368  1.00  0.00           C  
ATOM   2243  H   HIE A 301     -20.680  38.811   2.498  1.00  0.00           H  
ATOM   2244  HA  HIE A 301     -22.789  38.894   0.426  1.00  0.00           H  
ATOM   2245  HB2 HIE A 301     -20.284  40.509  -0.073  1.00  0.00           H  
ATOM   2246  HB3 HIE A 301     -21.599  41.231   0.841  1.00  0.00           H  
ATOM   2247  HD2 HIE A 301     -22.919  42.768  -0.668  1.00  0.00           H  
ATOM   2248  HE2 HIE A 301     -23.938  42.560  -3.066  1.00  0.00           H  
ATOM   2249  HE1 HIE A 301     -23.240  40.353  -4.163  1.00  0.00           H  
ATOM   2250  N   ARG A 302     -21.392  37.392  -1.073  1.00  0.00           N  
ATOM   2251  CA  ARG A 302     -20.639  36.448  -1.923  1.00  0.00           C  
ATOM   2252  C   ARG A 302     -19.450  37.096  -2.649  1.00  0.00           C  
ATOM   2253  O   ARG A 302     -18.479  36.408  -2.972  1.00  0.00           O  
ATOM   2254  CB  ARG A 302     -21.594  35.766  -2.919  1.00  0.00           C  
ATOM   2255  CG  ARG A 302     -22.344  36.759  -3.825  1.00  0.00           C  
ATOM   2256  CD  ARG A 302     -23.039  36.075  -5.008  1.00  0.00           C  
ATOM   2257  NE  ARG A 302     -23.562  37.082  -5.955  1.00  0.00           N  
ATOM   2258  CZ  ARG A 302     -22.840  37.835  -6.769  1.00  0.00           C  
ATOM   2259  NH1 ARG A 302     -21.565  37.642  -6.949  1.00  0.00           N  
ATOM   2260  NH2 ARG A 302     -23.380  38.824  -7.420  1.00  0.00           N1+
ATOM   2261  H   ARG A 302     -22.297  37.706  -1.396  1.00  0.00           H  
ATOM   2262  HA  ARG A 302     -20.218  35.667  -1.292  1.00  0.00           H  
ATOM   2263  HB2 ARG A 302     -21.001  35.094  -3.541  1.00  0.00           H  
ATOM   2264  HB3 ARG A 302     -22.321  35.168  -2.369  1.00  0.00           H  
ATOM   2265  HG2 ARG A 302     -21.635  37.484  -4.217  1.00  0.00           H  
ATOM   2266  HG3 ARG A 302     -23.092  37.295  -3.241  1.00  0.00           H  
ATOM   2267  HD2 ARG A 302     -23.860  35.462  -4.632  1.00  0.00           H  
ATOM   2268  HD3 ARG A 302     -22.333  35.420  -5.521  1.00  0.00           H  
ATOM   2269  HE  ARG A 302     -24.545  37.295  -5.900  1.00  0.00           H  
ATOM   2270 HH11 ARG A 302     -21.019  38.344  -7.441  1.00  0.00           H  
ATOM   2271 HH12 ARG A 302     -21.112  36.869  -6.496  1.00  0.00           H  
ATOM   2272 HH21 ARG A 302     -24.360  39.022  -7.323  1.00  0.00           H  
ATOM   2273 HH22 ARG A 302     -22.802  39.392  -8.015  1.00  0.00           H  
ATOM   2274  N   GLU A 303     -19.511  38.403  -2.901  1.00  0.00           N  
ATOM   2275  CA  GLU A 303     -18.476  39.174  -3.600  1.00  0.00           C  
ATOM   2276  C   GLU A 303     -17.203  39.386  -2.761  1.00  0.00           C  
ATOM   2277  O   GLU A 303     -17.249  39.488  -1.530  1.00  0.00           O  
ATOM   2278  CB  GLU A 303     -19.042  40.543  -4.015  1.00  0.00           C  
ATOM   2279  CG  GLU A 303     -19.995  40.498  -5.221  1.00  0.00           C  
ATOM   2280  CD  GLU A 303     -19.306  40.156  -6.560  1.00  0.00           C  
ATOM   2281  OE1 GLU A 303     -20.031  39.904  -7.557  1.00  0.00           O  
ATOM   2282  OE2 GLU A 303     -18.053  40.116  -6.644  1.00  0.00           O1-
ATOM   2283  H   GLU A 303     -20.344  38.895  -2.602  1.00  0.00           H  
ATOM   2284  HA  GLU A 303     -18.180  38.629  -4.497  1.00  0.00           H  
ATOM   2285  HB2 GLU A 303     -19.569  40.971  -3.163  1.00  0.00           H  
ATOM   2286  HB3 GLU A 303     -18.222  41.220  -4.251  1.00  0.00           H  
ATOM   2287  HG2 GLU A 303     -20.467  41.479  -5.316  1.00  0.00           H  
ATOM   2288  HG3 GLU A 303     -20.786  39.773  -5.021  1.00  0.00           H  
ATOM   2289  N   ASP A 304     -16.069  39.557  -3.445  1.00  0.00           N  
ATOM   2290  CA  ASP A 304     -14.805  40.058  -2.877  1.00  0.00           C  
ATOM   2291  C   ASP A 304     -14.658  41.588  -3.013  1.00  0.00           C  
ATOM   2292  O   ASP A 304     -13.886  42.207  -2.275  1.00  0.00           O  
ATOM   2293  CB  ASP A 304     -13.628  39.334  -3.545  1.00  0.00           C  
ATOM   2294  CG  ASP A 304     -13.673  37.818  -3.305  1.00  0.00           C  
ATOM   2295  OD2 ASP A 304     -14.037  37.062  -4.240  1.00  0.00           O1-
ATOM   2296  OD1 ASP A 304     -13.334  37.369  -2.182  1.00  0.00           O  
ATOM   2297  H   ASP A 304     -16.100  39.413  -4.447  1.00  0.00           H  
ATOM   2298  HA  ASP A 304     -14.764  39.839  -1.812  1.00  0.00           H  
ATOM   2299  HB2 ASP A 304     -12.694  39.728  -3.140  1.00  0.00           H  
ATOM   2300  HB3 ASP A 304     -13.639  39.544  -4.617  1.00  0.00           H  
ATOM   2301  N   SER A 305     -15.435  42.206  -3.910  1.00  0.00           N  
ATOM   2302  CA  SER A 305     -15.503  43.657  -4.138  1.00  0.00           C  
ATOM   2303  C   SER A 305     -16.903  44.090  -4.580  1.00  0.00           C  
ATOM   2304  O   SER A 305     -17.492  43.487  -5.483  1.00  0.00           O  
ATOM   2305  CB  SER A 305     -14.514  44.082  -5.235  1.00  0.00           C  
ATOM   2306  OG  SER A 305     -13.177  44.048  -4.766  1.00  0.00           O  
ATOM   2307  H   SER A 305     -16.045  41.627  -4.470  1.00  0.00           H  
ATOM   2308  HA  SER A 305     -15.261  44.183  -3.215  1.00  0.00           H  
ATOM   2309  HB2 SER A 305     -14.747  45.102  -5.548  1.00  0.00           H  
ATOM   2310  HB3 SER A 305     -14.621  43.424  -6.099  1.00  0.00           H  
ATOM   2311  HG  SER A 305     -13.099  44.776  -4.119  1.00  0.00           H  
ATOM   2312  N   ILE A 306     -17.392  45.200  -4.022  1.00  0.00           N  
ATOM   2313  CA  ILE A 306     -18.612  45.891  -4.472  1.00  0.00           C  
ATOM   2314  C   ILE A 306     -18.195  47.157  -5.220  1.00  0.00           C  
ATOM   2315  O   ILE A 306     -17.543  48.022  -4.633  1.00  0.00           O  
ATOM   2316  CB  ILE A 306     -19.550  46.232  -3.288  1.00  0.00           C  
ATOM   2317  CG1 ILE A 306     -19.763  45.063  -2.303  1.00  0.00           C  
ATOM   2318  CG2 ILE A 306     -20.903  46.740  -3.813  1.00  0.00           C  
ATOM   2319  CD1 ILE A 306     -20.355  43.788  -2.913  1.00  0.00           C  
ATOM   2320  H   ILE A 306     -16.839  45.650  -3.307  1.00  0.00           H  
ATOM   2321  HA  ILE A 306     -19.165  45.252  -5.161  1.00  0.00           H  
ATOM   2322  HB  ILE A 306     -19.098  47.041  -2.716  1.00  0.00           H  
ATOM   2323 HG12 ILE A 306     -18.807  44.812  -1.846  1.00  0.00           H  
ATOM   2324 HG13 ILE A 306     -20.422  45.397  -1.502  1.00  0.00           H  
ATOM   2325 HG21 ILE A 306     -21.365  45.992  -4.453  1.00  0.00           H  
ATOM   2326 HG22 ILE A 306     -20.775  47.658  -4.384  1.00  0.00           H  
ATOM   2327 HG23 ILE A 306     -21.570  46.944  -2.976  1.00  0.00           H  
ATOM   2328 HD11 ILE A 306     -19.746  43.443  -3.746  1.00  0.00           H  
ATOM   2329 HD12 ILE A 306     -21.372  43.971  -3.256  1.00  0.00           H  
ATOM   2330 HD13 ILE A 306     -20.372  43.013  -2.149  1.00  0.00           H  
ATOM   2331  N   THR A 307     -18.566  47.281  -6.495  1.00  0.00           N  
ATOM   2332  CA  THR A 307     -18.338  48.506  -7.287  1.00  0.00           C  
ATOM   2333  C   THR A 307     -19.508  49.465  -7.063  1.00  0.00           C  
ATOM   2334  O   THR A 307     -20.649  49.155  -7.423  1.00  0.00           O  
ATOM   2335  CB  THR A 307     -18.143  48.185  -8.780  1.00  0.00           C  
ATOM   2336  OG1 THR A 307     -17.067  47.277  -8.946  1.00  0.00           O  
ATOM   2337  CG2 THR A 307     -17.791  49.417  -9.613  1.00  0.00           C  
ATOM   2338  H   THR A 307     -19.129  46.545  -6.900  1.00  0.00           H  
ATOM   2339  HA  THR A 307     -17.429  48.995  -6.945  1.00  0.00           H  
ATOM   2340  HB  THR A 307     -19.054  47.735  -9.176  1.00  0.00           H  
ATOM   2341 HG21 THR A 307     -18.586  50.159  -9.545  1.00  0.00           H  
ATOM   2342 HG22 THR A 307     -16.858  49.854  -9.259  1.00  0.00           H  
ATOM   2343 HG23 THR A 307     -17.677  49.128 -10.658  1.00  0.00           H  
ATOM   2344  HG1 THR A 307     -17.319  46.467  -8.476  1.00  0.00           H  
ATOM   2345  N   ILE A 308     -19.256  50.606  -6.415  1.00  0.00           N  
ATOM   2346  CA  ILE A 308     -20.304  51.561  -6.015  1.00  0.00           C  
ATOM   2347  C   ILE A 308     -20.802  52.347  -7.248  1.00  0.00           C  
ATOM   2348  O   ILE A 308     -19.970  52.861  -8.008  1.00  0.00           O  
ATOM   2349  CB  ILE A 308     -19.802  52.469  -4.862  1.00  0.00           C  
ATOM   2350  CG1 ILE A 308     -20.017  51.825  -3.472  1.00  0.00           C  
ATOM   2351  CG2 ILE A 308     -20.501  53.840  -4.819  1.00  0.00           C  
ATOM   2352  CD1 ILE A 308     -19.330  50.473  -3.258  1.00  0.00           C  
ATOM   2353  H   ILE A 308     -18.295  50.826  -6.189  1.00  0.00           H  
ATOM   2354  HA  ILE A 308     -21.135  50.987  -5.613  1.00  0.00           H  
ATOM   2355  HB  ILE A 308     -18.736  52.650  -5.001  1.00  0.00           H  
ATOM   2356 HG12 ILE A 308     -19.637  52.504  -2.710  1.00  0.00           H  
ATOM   2357 HG13 ILE A 308     -21.086  51.698  -3.297  1.00  0.00           H  
ATOM   2358 HG21 ILE A 308     -21.584  53.717  -4.784  1.00  0.00           H  
ATOM   2359 HG22 ILE A 308     -20.224  54.430  -5.694  1.00  0.00           H  
ATOM   2360 HG23 ILE A 308     -20.185  54.397  -3.938  1.00  0.00           H  
ATOM   2361 HD11 ILE A 308     -18.269  50.552  -3.493  1.00  0.00           H  
ATOM   2362 HD12 ILE A 308     -19.789  49.715  -3.888  1.00  0.00           H  
ATOM   2363 HD13 ILE A 308     -19.447  50.174  -2.217  1.00  0.00           H  
ATOM   2364  N   PRO A 309     -22.129  52.496  -7.454  1.00  0.00           N  
ATOM   2365  CA  PRO A 309     -22.683  53.335  -8.518  1.00  0.00           C  
ATOM   2366  C   PRO A 309     -22.277  54.809  -8.379  1.00  0.00           C  
ATOM   2367  O   PRO A 309     -22.274  55.369  -7.278  1.00  0.00           O  
ATOM   2368  CB  PRO A 309     -24.205  53.162  -8.448  1.00  0.00           C  
ATOM   2369  CG  PRO A 309     -24.376  51.802  -7.778  1.00  0.00           C  
ATOM   2370  CD  PRO A 309     -23.206  51.766  -6.798  1.00  0.00           C  
ATOM   2371  HA  PRO A 309     -22.330  52.951  -9.476  1.00  0.00           H  
ATOM   2372  HB2 PRO A 309     -24.645  53.933  -7.815  1.00  0.00           H  
ATOM   2373  HB3 PRO A 309     -24.655  53.179  -9.440  1.00  0.00           H  
ATOM   2374  HG2 PRO A 309     -24.260  51.009  -8.519  1.00  0.00           H  
ATOM   2375  HG3 PRO A 309     -25.337  51.715  -7.269  1.00  0.00           H  
ATOM   2376  HD2 PRO A 309     -22.937  50.728  -6.603  1.00  0.00           H  
ATOM   2377  HD3 PRO A 309     -23.477  52.270  -5.870  1.00  0.00           H  
ATOM   2378  N   TYR A 310     -21.973  55.459  -9.504  1.00  0.00           N  
ATOM   2379  CA  TYR A 310     -21.418  56.824  -9.544  1.00  0.00           C  
ATOM   2380  C   TYR A 310     -22.483  57.938  -9.506  1.00  0.00           C  
ATOM   2381  O   TYR A 310     -22.151  59.125  -9.430  1.00  0.00           O  
ATOM   2382  CB  TYR A 310     -20.474  56.937 -10.750  1.00  0.00           C  
ATOM   2383  CG  TYR A 310     -19.414  55.847 -10.770  1.00  0.00           C  
ATOM   2384  CD1 TYR A 310     -18.467  55.780  -9.730  1.00  0.00           C  
ATOM   2385  CD2 TYR A 310     -19.422  54.857 -11.774  1.00  0.00           C  
ATOM   2386  CE1 TYR A 310     -17.543  54.721  -9.684  1.00  0.00           C  
ATOM   2387  CE2 TYR A 310     -18.492  53.800 -11.735  1.00  0.00           C  
ATOM   2388  CZ  TYR A 310     -17.551  53.726 -10.682  1.00  0.00           C  
ATOM   2389  OH  TYR A 310     -16.653  52.705 -10.625  1.00  0.00           O  
ATOM   2390  H   TYR A 310     -22.006  54.943 -10.372  1.00  0.00           H  
ATOM   2391  HA  TYR A 310     -20.809  56.962  -8.650  1.00  0.00           H  
ATOM   2392  HB2 TYR A 310     -21.064  56.891 -11.666  1.00  0.00           H  
ATOM   2393  HB3 TYR A 310     -19.975  57.906 -10.721  1.00  0.00           H  
ATOM   2394  HD1 TYR A 310     -18.463  56.529  -8.948  1.00  0.00           H  
ATOM   2395  HD2 TYR A 310     -20.155  54.899 -12.571  1.00  0.00           H  
ATOM   2396  HE1 TYR A 310     -16.834  54.659  -8.874  1.00  0.00           H  
ATOM   2397  HE2 TYR A 310     -18.504  53.039 -12.503  1.00  0.00           H  
ATOM   2398  HH  TYR A 310     -16.763  52.089 -11.362  1.00  0.00           H  
ATOM   2399  N   GLN A 311     -23.763  57.558  -9.517  1.00  0.00           N  
ATOM   2400  CA  GLN A 311     -24.943  58.396  -9.280  1.00  0.00           C  
ATOM   2401  C   GLN A 311     -26.118  57.516  -8.789  1.00  0.00           C  
ATOM   2402  O   GLN A 311     -25.916  56.353  -8.419  1.00  0.00           O  
ATOM   2403  CB  GLN A 311     -25.275  59.215 -10.551  1.00  0.00           C  
ATOM   2404  CG  GLN A 311     -25.614  58.417 -11.825  1.00  0.00           C  
ATOM   2405  CD  GLN A 311     -24.404  57.755 -12.486  1.00  0.00           C  
ATOM   2406  OE1 GLN A 311     -24.260  56.538 -12.509  1.00  0.00           O  
ATOM   2407  NE2 GLN A 311     -23.492  58.514 -13.055  1.00  0.00           N  
ATOM   2408  H   GLN A 311     -23.933  56.563  -9.583  1.00  0.00           H  
ATOM   2409  HA  GLN A 311     -24.722  59.103  -8.479  1.00  0.00           H  
ATOM   2410  HB2 GLN A 311     -26.123  59.863 -10.328  1.00  0.00           H  
ATOM   2411  HB3 GLN A 311     -24.438  59.880 -10.769  1.00  0.00           H  
ATOM   2412  HG2 GLN A 311     -26.052  59.105 -12.548  1.00  0.00           H  
ATOM   2413  HG3 GLN A 311     -26.364  57.663 -11.594  1.00  0.00           H  
ATOM   2414 HE21 GLN A 311     -22.709  58.069 -13.508  1.00  0.00           H  
ATOM   2415 HE22 GLN A 311     -23.592  59.517 -13.053  1.00  0.00           H  
ATOM   2416  N   GLY A 312     -27.350  58.038  -8.787  1.00  0.00           N  
ATOM   2417  CA  GLY A 312     -28.579  57.271  -8.529  1.00  0.00           C  
ATOM   2418  C   GLY A 312     -28.933  56.326  -9.686  1.00  0.00           C  
ATOM   2419  O   GLY A 312     -29.795  56.644 -10.511  1.00  0.00           O  
ATOM   2420  H   GLY A 312     -27.454  59.002  -9.072  1.00  0.00           H  
ATOM   2421  HA2 GLY A 312     -28.461  56.682  -7.620  1.00  0.00           H  
ATOM   2422  HA3 GLY A 312     -29.410  57.960  -8.378  1.00  0.00           H  
ATOM   2423  N   SER A 313     -28.218  55.203  -9.792  1.00  0.00           N  
ATOM   2424  CA  SER A 313     -28.246  54.274 -10.934  1.00  0.00           C  
ATOM   2425  C   SER A 313     -28.009  52.807 -10.535  1.00  0.00           C  
ATOM   2426  O   SER A 313     -27.447  52.509  -9.473  1.00  0.00           O  
ATOM   2427  CB  SER A 313     -27.188  54.702 -11.963  1.00  0.00           C  
ATOM   2428  OG  SER A 313     -25.886  54.659 -11.395  1.00  0.00           O  
ATOM   2429  H   SER A 313     -27.487  55.056  -9.106  1.00  0.00           H  
ATOM   2430  HA  SER A 313     -29.223  54.328 -11.415  1.00  0.00           H  
ATOM   2431  HB2 SER A 313     -27.409  55.717 -12.297  1.00  0.00           H  
ATOM   2432  HB3 SER A 313     -27.229  54.041 -12.831  1.00  0.00           H  
ATOM   2433  HG  SER A 313     -25.294  55.221 -11.937  1.00  0.00           H  
ATOM   2434  N   GLY A 314     -28.400  51.883 -11.421  1.00  0.00           N  
ATOM   2435  CA  GLY A 314     -28.161  50.439 -11.291  1.00  0.00           C  
ATOM   2436  C   GLY A 314     -28.976  49.734 -10.195  1.00  0.00           C  
ATOM   2437  O   GLY A 314     -29.755  50.353  -9.459  1.00  0.00           O  
ATOM   2438  H   GLY A 314     -28.866  52.201 -12.259  1.00  0.00           H  
ATOM   2439  HA2 GLY A 314     -28.390  49.958 -12.242  1.00  0.00           H  
ATOM   2440  HA3 GLY A 314     -27.103  50.271 -11.086  1.00  0.00           H  
ATOM   2441  N   LYS A 315     -28.788  48.413 -10.090  1.00  0.00           N  
ATOM   2442  CA  LYS A 315     -29.382  47.553  -9.048  1.00  0.00           C  
ATOM   2443  C   LYS A 315     -28.663  47.675  -7.692  1.00  0.00           C  
ATOM   2444  O   LYS A 315     -27.593  48.282  -7.591  1.00  0.00           O  
ATOM   2445  CB  LYS A 315     -29.551  46.107  -9.573  1.00  0.00           C  
ATOM   2446  CG  LYS A 315     -28.328  45.420 -10.213  1.00  0.00           C  
ATOM   2447  CD  LYS A 315     -27.166  45.174  -9.242  1.00  0.00           C  
ATOM   2448  CE  LYS A 315     -26.067  44.292  -9.852  1.00  0.00           C  
ATOM   2449  NZ  LYS A 315     -25.342  44.972 -10.959  1.00  0.00           N1+
ATOM   2450  H   LYS A 315     -28.139  47.988 -10.738  1.00  0.00           H  
ATOM   2451  HA  LYS A 315     -30.393  47.919  -8.856  1.00  0.00           H  
ATOM   2452  HB2 LYS A 315     -29.925  45.472  -8.768  1.00  0.00           H  
ATOM   2453  HB3 LYS A 315     -30.332  46.131 -10.335  1.00  0.00           H  
ATOM   2454  HG2 LYS A 315     -28.658  44.456 -10.602  1.00  0.00           H  
ATOM   2455  HG3 LYS A 315     -27.980  46.015 -11.057  1.00  0.00           H  
ATOM   2456  HD2 LYS A 315     -27.553  44.663  -8.359  1.00  0.00           H  
ATOM   2457  HD3 LYS A 315     -26.734  46.126  -8.940  1.00  0.00           H  
ATOM   2458  HE2 LYS A 315     -26.520  43.364 -10.211  1.00  0.00           H  
ATOM   2459  HE3 LYS A 315     -25.360  44.030  -9.060  1.00  0.00           H  
ATOM   2460  HZ1 LYS A 315     -25.962  45.197 -11.722  1.00  0.00           H  
ATOM   2461  HZ2 LYS A 315     -24.910  45.828 -10.644  1.00  0.00           H  
ATOM   2462  HZ3 LYS A 315     -24.611  44.380 -11.326  1.00  0.00           H  
ATOM   2463  N   GLY A 316     -29.266  47.121  -6.639  1.00  0.00           N  
ATOM   2464  CA  GLY A 316     -28.848  47.303  -5.239  1.00  0.00           C  
ATOM   2465  C   GLY A 316     -27.612  46.517  -4.772  1.00  0.00           C  
ATOM   2466  O   GLY A 316     -27.177  46.714  -3.634  1.00  0.00           O  
ATOM   2467  H   GLY A 316     -30.138  46.639  -6.805  1.00  0.00           H  
ATOM   2468  HA2 GLY A 316     -28.658  48.362  -5.058  1.00  0.00           H  
ATOM   2469  HA3 GLY A 316     -29.680  47.002  -4.607  1.00  0.00           H  
ATOM   2470  N   VAL A 317     -27.060  45.627  -5.611  1.00  0.00           N  
ATOM   2471  CA  VAL A 317     -25.888  44.757  -5.340  1.00  0.00           C  
ATOM   2472  C   VAL A 317     -25.974  44.077  -3.959  1.00  0.00           C  
ATOM   2473  O   VAL A 317     -25.052  44.145  -3.142  1.00  0.00           O  
ATOM   2474  CB  VAL A 317     -24.529  45.468  -5.585  1.00  0.00           C  
ATOM   2475  CG1 VAL A 317     -23.435  44.426  -5.874  1.00  0.00           C  
ATOM   2476  CG2 VAL A 317     -24.530  46.429  -6.782  1.00  0.00           C  
ATOM   2477  H   VAL A 317     -27.502  45.530  -6.512  1.00  0.00           H  
ATOM   2478  HA  VAL A 317     -25.947  43.946  -6.067  1.00  0.00           H  
ATOM   2479  HB  VAL A 317     -24.253  46.048  -4.705  1.00  0.00           H  
ATOM   2480 HG11 VAL A 317     -23.718  43.811  -6.729  1.00  0.00           H  
ATOM   2481 HG12 VAL A 317     -23.281  43.783  -5.009  1.00  0.00           H  
ATOM   2482 HG13 VAL A 317     -22.493  44.923  -6.104  1.00  0.00           H  
ATOM   2483 HG21 VAL A 317     -24.777  45.890  -7.694  1.00  0.00           H  
ATOM   2484 HG22 VAL A 317     -23.543  46.879  -6.893  1.00  0.00           H  
ATOM   2485 HG23 VAL A 317     -25.244  47.235  -6.620  1.00  0.00           H  
ATOM   2486  N   SER A 318     -27.151  43.538  -3.635  1.00  0.00           N  
ATOM   2487  CA  SER A 318     -27.595  43.312  -2.253  1.00  0.00           C  
ATOM   2488  C   SER A 318     -26.740  42.326  -1.450  1.00  0.00           C  
ATOM   2489  O   SER A 318     -26.406  41.230  -1.910  1.00  0.00           O  
ATOM   2490  CB  SER A 318     -29.048  42.837  -2.237  1.00  0.00           C  
ATOM   2491  OG  SER A 318     -29.905  43.794  -2.844  1.00  0.00           O  
ATOM   2492  H   SER A 318     -27.866  43.522  -4.348  1.00  0.00           H  
ATOM   2493  HA  SER A 318     -27.554  44.270  -1.738  1.00  0.00           H  
ATOM   2494  HB2 SER A 318     -29.369  42.656  -1.210  1.00  0.00           H  
ATOM   2495  HB3 SER A 318     -29.096  41.900  -2.788  1.00  0.00           H  
ATOM   2496  HG  SER A 318     -30.776  43.376  -2.957  1.00  0.00           H  
ATOM   2497  N   PHE A 319     -26.486  42.697  -0.196  1.00  0.00           N  
ATOM   2498  CA  PHE A 319     -25.914  41.863   0.862  1.00  0.00           C  
ATOM   2499  C   PHE A 319     -26.982  40.936   1.478  1.00  0.00           C  
ATOM   2500  O   PHE A 319     -28.187  41.132   1.275  1.00  0.00           O  
ATOM   2501  CB  PHE A 319     -25.357  42.788   1.960  1.00  0.00           C  
ATOM   2502  CG  PHE A 319     -24.124  43.609   1.625  1.00  0.00           C  
ATOM   2503  CD1 PHE A 319     -24.214  44.749   0.801  1.00  0.00           C  
ATOM   2504  CD2 PHE A 319     -22.884  43.269   2.200  1.00  0.00           C  
ATOM   2505  CE1 PHE A 319     -23.068  45.521   0.535  1.00  0.00           C  
ATOM   2506  CE2 PHE A 319     -21.742  44.049   1.947  1.00  0.00           C  
ATOM   2507  CZ  PHE A 319     -21.833  45.173   1.109  1.00  0.00           C  
ATOM   2508  H   PHE A 319     -26.887  43.577   0.103  1.00  0.00           H  
ATOM   2509  HA  PHE A 319     -25.104  41.249   0.466  1.00  0.00           H  
ATOM   2510  HB2 PHE A 319     -26.150  43.467   2.276  1.00  0.00           H  
ATOM   2511  HB3 PHE A 319     -25.110  42.171   2.822  1.00  0.00           H  
ATOM   2512  HD1 PHE A 319     -25.163  45.039   0.372  1.00  0.00           H  
ATOM   2513  HD2 PHE A 319     -22.806  42.407   2.848  1.00  0.00           H  
ATOM   2514  HE1 PHE A 319     -23.137  46.387  -0.107  1.00  0.00           H  
ATOM   2515  HE2 PHE A 319     -20.794  43.786   2.398  1.00  0.00           H  
ATOM   2516  HZ  PHE A 319     -20.955  45.774   0.912  1.00  0.00           H  
ATOM   2517  N   GLN A 320     -26.552  40.018   2.349  1.00  0.00           N  
ATOM   2518  CA  GLN A 320     -27.409  39.345   3.329  1.00  0.00           C  
ATOM   2519  C   GLN A 320     -27.134  39.892   4.742  1.00  0.00           C  
ATOM   2520  O   GLN A 320     -26.007  39.814   5.242  1.00  0.00           O  
ATOM   2521  CB  GLN A 320     -27.207  37.823   3.239  1.00  0.00           C  
ATOM   2522  CG  GLN A 320     -28.381  37.049   3.863  1.00  0.00           C  
ATOM   2523  CD  GLN A 320     -29.677  37.114   3.046  1.00  0.00           C  
ATOM   2524  NE2 GLN A 320     -30.789  36.679   3.599  1.00  0.00           N  
ATOM   2525  OE1 GLN A 320     -29.717  37.519   1.890  1.00  0.00           O  
ATOM   2526  H   GLN A 320     -25.549  39.917   2.465  1.00  0.00           H  
ATOM   2527  HA  GLN A 320     -28.450  39.555   3.088  1.00  0.00           H  
ATOM   2528  HB2 GLN A 320     -27.104  37.524   2.195  1.00  0.00           H  
ATOM   2529  HB3 GLN A 320     -26.284  37.550   3.752  1.00  0.00           H  
ATOM   2530  HG2 GLN A 320     -28.570  37.416   4.872  1.00  0.00           H  
ATOM   2531  HG3 GLN A 320     -28.090  36.004   3.940  1.00  0.00           H  
ATOM   2532 HE21 GLN A 320     -30.783  36.325   4.541  1.00  0.00           H  
ATOM   2533 HE22 GLN A 320     -31.632  36.687   3.047  1.00  0.00           H  
ATOM   2534  N   LEU A 321     -28.168  40.441   5.383  1.00  0.00           N  
ATOM   2535  CA  LEU A 321     -28.151  41.071   6.710  1.00  0.00           C  
ATOM   2536  C   LEU A 321     -28.851  40.178   7.751  1.00  0.00           C  
ATOM   2537  O   LEU A 321     -29.890  39.578   7.461  1.00  0.00           O  
ATOM   2538  CB  LEU A 321     -28.814  42.459   6.579  1.00  0.00           C  
ATOM   2539  CG  LEU A 321     -29.048  43.221   7.898  1.00  0.00           C  
ATOM   2540  CD1 LEU A 321     -27.763  43.492   8.675  1.00  0.00           C  
ATOM   2541  CD2 LEU A 321     -29.706  44.573   7.619  1.00  0.00           C  
ATOM   2542  H   LEU A 321     -29.067  40.409   4.914  1.00  0.00           H  
ATOM   2543  HA  LEU A 321     -27.118  41.216   7.030  1.00  0.00           H  
ATOM   2544  HB2 LEU A 321     -28.202  43.075   5.918  1.00  0.00           H  
ATOM   2545  HB3 LEU A 321     -29.787  42.327   6.102  1.00  0.00           H  
ATOM   2546  HG  LEU A 321     -29.719  42.638   8.524  1.00  0.00           H  
ATOM   2547 HD11 LEU A 321     -27.052  44.014   8.041  1.00  0.00           H  
ATOM   2548 HD12 LEU A 321     -27.313  42.565   9.011  1.00  0.00           H  
ATOM   2549 HD13 LEU A 321     -27.987  44.092   9.557  1.00  0.00           H  
ATOM   2550 HD21 LEU A 321     -29.075  45.171   6.960  1.00  0.00           H  
ATOM   2551 HD22 LEU A 321     -29.864  45.110   8.554  1.00  0.00           H  
ATOM   2552 HD23 LEU A 321     -30.673  44.415   7.149  1.00  0.00           H  
ATOM   2553  N   VAL A 322     -28.316  40.131   8.973  1.00  0.00           N  
ATOM   2554  CA  VAL A 322     -28.837  39.360  10.116  1.00  0.00           C  
ATOM   2555  C   VAL A 322     -28.720  40.168  11.418  1.00  0.00           C  
ATOM   2556  O   VAL A 322     -27.700  40.829  11.652  1.00  0.00           O  
ATOM   2557  CB  VAL A 322     -28.091  38.013  10.294  1.00  0.00           C  
ATOM   2558  CG1 VAL A 322     -29.005  36.971  10.948  1.00  0.00           C  
ATOM   2559  CG2 VAL A 322     -27.561  37.397   8.992  1.00  0.00           C  
ATOM   2560  H   VAL A 322     -27.438  40.618   9.118  1.00  0.00           H  
ATOM   2561  HA  VAL A 322     -29.892  39.151   9.942  1.00  0.00           H  
ATOM   2562  HB  VAL A 322     -27.230  38.167  10.947  1.00  0.00           H  
ATOM   2563 HG11 VAL A 322     -29.841  36.746  10.289  1.00  0.00           H  
ATOM   2564 HG12 VAL A 322     -29.394  37.343  11.894  1.00  0.00           H  
ATOM   2565 HG13 VAL A 322     -28.445  36.055  11.140  1.00  0.00           H  
ATOM   2566 HG21 VAL A 322     -28.358  37.304   8.259  1.00  0.00           H  
ATOM   2567 HG22 VAL A 322     -27.152  36.411   9.196  1.00  0.00           H  
ATOM   2568 HG23 VAL A 322     -26.761  38.015   8.584  1.00  0.00           H  
ATOM   2569  N   LYS A 323     -29.705  40.039  12.315  1.00  0.00           N  
ATOM   2570  CA  LYS A 323     -29.639  40.499  13.716  1.00  0.00           C  
ATOM   2571  C   LYS A 323     -30.091  39.392  14.670  1.00  0.00           C  
ATOM   2572  O   LYS A 323     -31.147  38.782  14.467  1.00  0.00           O  
ATOM   2573  CB  LYS A 323     -30.468  41.782  13.907  1.00  0.00           C  
ATOM   2574  CG  LYS A 323     -30.239  42.412  15.294  1.00  0.00           C  
ATOM   2575  CD  LYS A 323     -31.184  43.578  15.610  1.00  0.00           C  
ATOM   2576  CE  LYS A 323     -32.625  43.094  15.805  1.00  0.00           C  
ATOM   2577  NZ  LYS A 323     -33.475  44.134  16.437  1.00  0.00           N1+
ATOM   2578  H   LYS A 323     -30.517  39.495  12.037  1.00  0.00           H  
ATOM   2579  HA  LYS A 323     -28.603  40.735  13.963  1.00  0.00           H  
ATOM   2580  HB2 LYS A 323     -30.172  42.509  13.151  1.00  0.00           H  
ATOM   2581  HB3 LYS A 323     -31.524  41.545  13.772  1.00  0.00           H  
ATOM   2582  HG2 LYS A 323     -30.365  41.664  16.075  1.00  0.00           H  
ATOM   2583  HG3 LYS A 323     -29.212  42.777  15.340  1.00  0.00           H  
ATOM   2584  HD2 LYS A 323     -31.150  44.313  14.805  1.00  0.00           H  
ATOM   2585  HD3 LYS A 323     -30.839  44.046  16.533  1.00  0.00           H  
ATOM   2586  HE2 LYS A 323     -32.616  42.202  16.438  1.00  0.00           H  
ATOM   2587  HE3 LYS A 323     -33.039  42.810  14.834  1.00  0.00           H  
ATOM   2588  HZ1 LYS A 323     -33.140  44.363  17.361  1.00  0.00           H  
ATOM   2589  HZ2 LYS A 323     -33.484  44.992  15.897  1.00  0.00           H  
ATOM   2590  HZ3 LYS A 323     -34.424  43.803  16.544  1.00  0.00           H  
ATOM   2591  N   LEU A 324     -29.317  39.180  15.734  1.00  0.00           N  
ATOM   2592  CA  LEU A 324     -29.593  38.228  16.808  1.00  0.00           C  
ATOM   2593  C   LEU A 324     -29.634  38.969  18.155  1.00  0.00           C  
ATOM   2594  O   LEU A 324     -28.639  39.574  18.569  1.00  0.00           O  
ATOM   2595  CB  LEU A 324     -28.534  37.102  16.833  1.00  0.00           C  
ATOM   2596  CG  LEU A 324     -28.574  36.074  15.680  1.00  0.00           C  
ATOM   2597  CD1 LEU A 324     -27.896  36.551  14.391  1.00  0.00           C  
ATOM   2598  CD2 LEU A 324     -27.824  34.802  16.086  1.00  0.00           C  
ATOM   2599  H   LEU A 324     -28.501  39.771  15.841  1.00  0.00           H  
ATOM   2600  HA  LEU A 324     -30.568  37.767  16.655  1.00  0.00           H  
ATOM   2601  HB2 LEU A 324     -27.540  37.537  16.900  1.00  0.00           H  
ATOM   2602  HB3 LEU A 324     -28.691  36.555  17.761  1.00  0.00           H  
ATOM   2603  HG  LEU A 324     -29.610  35.812  15.468  1.00  0.00           H  
ATOM   2604 HD11 LEU A 324     -26.846  36.765  14.572  1.00  0.00           H  
ATOM   2605 HD12 LEU A 324     -28.381  37.441  14.007  1.00  0.00           H  
ATOM   2606 HD13 LEU A 324     -27.963  35.774  13.631  1.00  0.00           H  
ATOM   2607 HD21 LEU A 324     -26.781  35.032  16.303  1.00  0.00           H  
ATOM   2608 HD22 LEU A 324     -27.874  34.073  15.277  1.00  0.00           H  
ATOM   2609 HD23 LEU A 324     -28.285  34.368  16.970  1.00  0.00           H  
ATOM   2610  N   GLY A 325     -30.741  38.851  18.891  1.00  0.00           N  
ATOM   2611  CA  GLY A 325     -30.764  39.143  20.326  1.00  0.00           C  
ATOM   2612  C   GLY A 325     -29.851  38.167  21.075  1.00  0.00           C  
ATOM   2613  O   GLY A 325     -29.747  36.997  20.691  1.00  0.00           O  
ATOM   2614  H   GLY A 325     -31.539  38.356  18.499  1.00  0.00           H  
ATOM   2615  HA2 GLY A 325     -30.429  40.166  20.501  1.00  0.00           H  
ATOM   2616  HA3 GLY A 325     -31.778  39.040  20.713  1.00  0.00           H  
ATOM   2617  N   VAL A 326     -29.158  38.632  22.118  1.00  0.00           N  
ATOM   2618  CA  VAL A 326     -28.142  37.839  22.845  1.00  0.00           C  
ATOM   2619  C   VAL A 326     -28.691  36.505  23.384  1.00  0.00           C  
ATOM   2620  O   VAL A 326     -28.019  35.478  23.264  1.00  0.00           O  
ATOM   2621  CB  VAL A 326     -27.476  38.706  23.931  1.00  0.00           C  
ATOM   2622  CG1 VAL A 326     -28.483  39.258  24.945  1.00  0.00           C  
ATOM   2623  CG2 VAL A 326     -26.360  37.964  24.675  1.00  0.00           C  
ATOM   2624  H   VAL A 326     -29.279  39.602  22.376  1.00  0.00           H  
ATOM   2625  HA  VAL A 326     -27.359  37.581  22.132  1.00  0.00           H  
ATOM   2626  HB  VAL A 326     -27.015  39.556  23.428  1.00  0.00           H  
ATOM   2627 HG11 VAL A 326     -28.936  38.446  25.506  1.00  0.00           H  
ATOM   2628 HG12 VAL A 326     -29.269  39.823  24.446  1.00  0.00           H  
ATOM   2629 HG13 VAL A 326     -27.972  39.935  25.627  1.00  0.00           H  
ATOM   2630 HG21 VAL A 326     -26.768  37.149  25.272  1.00  0.00           H  
ATOM   2631 HG22 VAL A 326     -25.840  38.660  25.333  1.00  0.00           H  
ATOM   2632 HG23 VAL A 326     -25.643  37.563  23.959  1.00  0.00           H  
ATOM   2633  N   TRP A 327     -29.968  36.467  23.778  1.00  0.00           N  
ATOM   2634  CA  TRP A 327     -30.788  35.248  23.877  1.00  0.00           C  
ATOM   2635  C   TRP A 327     -31.923  35.282  22.840  1.00  0.00           C  
ATOM   2636  O   TRP A 327     -32.508  36.343  22.589  1.00  0.00           O  
ATOM   2637  CB  TRP A 327     -31.342  35.087  25.297  1.00  0.00           C  
ATOM   2638  CG  TRP A 327     -30.357  34.687  26.355  1.00  0.00           C  
ATOM   2639  CD1 TRP A 327     -29.370  35.466  26.852  1.00  0.00           C  
ATOM   2640  CD2 TRP A 327     -30.288  33.434  27.108  1.00  0.00           C  
ATOM   2641  NE1 TRP A 327     -28.701  34.791  27.853  1.00  0.00           N  
ATOM   2642  CE2 TRP A 327     -29.247  33.547  28.078  1.00  0.00           C  
ATOM   2643  CE3 TRP A 327     -31.014  32.222  27.088  1.00  0.00           C  
ATOM   2644  CZ2 TRP A 327     -28.952  32.524  28.991  1.00  0.00           C  
ATOM   2645  CZ3 TRP A 327     -30.719  31.183  27.993  1.00  0.00           C  
ATOM   2646  CH2 TRP A 327     -29.694  31.332  28.945  1.00  0.00           C  
ATOM   2647  H   TRP A 327     -30.455  37.349  23.826  1.00  0.00           H  
ATOM   2648  HA  TRP A 327     -30.179  34.371  23.660  1.00  0.00           H  
ATOM   2649  HB2 TRP A 327     -31.818  36.021  25.598  1.00  0.00           H  
ATOM   2650  HB3 TRP A 327     -32.121  34.325  25.272  1.00  0.00           H  
ATOM   2651  HD1 TRP A 327     -29.161  36.480  26.534  1.00  0.00           H  
ATOM   2652  HE1 TRP A 327     -27.936  35.194  28.382  1.00  0.00           H  
ATOM   2653  HE3 TRP A 327     -31.812  32.096  26.369  1.00  0.00           H  
ATOM   2654  HZ2 TRP A 327     -28.156  32.651  29.712  1.00  0.00           H  
ATOM   2655  HZ3 TRP A 327     -31.290  30.263  27.961  1.00  0.00           H  
ATOM   2656  HH2 TRP A 327     -29.478  30.529  29.640  1.00  0.00           H  
ATOM   2657  N   LYS A 328     -32.258  34.127  22.247  1.00  0.00           N  
ATOM   2658  CA  LYS A 328     -33.204  34.027  21.118  1.00  0.00           C  
ATOM   2659  C   LYS A 328     -34.600  34.533  21.491  1.00  0.00           C  
ATOM   2660  O   LYS A 328     -35.261  33.975  22.372  1.00  0.00           O  
ATOM   2661  CB  LYS A 328     -33.223  32.581  20.583  1.00  0.00           C  
ATOM   2662  CG  LYS A 328     -34.176  32.314  19.400  1.00  0.00           C  
ATOM   2663  CD  LYS A 328     -34.094  33.339  18.252  1.00  0.00           C  
ATOM   2664  CE  LYS A 328     -34.144  32.717  16.851  1.00  0.00           C  
ATOM   2665  NZ  LYS A 328     -32.902  31.962  16.542  1.00  0.00           N1+
ATOM   2666  H   LYS A 328     -31.759  33.291  22.526  1.00  0.00           H  
ATOM   2667  HA  LYS A 328     -32.828  34.678  20.330  1.00  0.00           H  
ATOM   2668  HB2 LYS A 328     -32.213  32.317  20.269  1.00  0.00           H  
ATOM   2669  HB3 LYS A 328     -33.495  31.904  21.394  1.00  0.00           H  
ATOM   2670  HG2 LYS A 328     -33.956  31.316  19.021  1.00  0.00           H  
ATOM   2671  HG3 LYS A 328     -35.203  32.295  19.769  1.00  0.00           H  
ATOM   2672  HD2 LYS A 328     -33.179  33.918  18.326  1.00  0.00           H  
ATOM   2673  HD3 LYS A 328     -34.927  34.037  18.349  1.00  0.00           H  
ATOM   2674  HE2 LYS A 328     -34.257  33.531  16.129  1.00  0.00           H  
ATOM   2675  HE3 LYS A 328     -35.021  32.069  16.769  1.00  0.00           H  
ATOM   2676  HZ1 LYS A 328     -32.084  32.549  16.665  1.00  0.00           H  
ATOM   2677  HZ2 LYS A 328     -32.788  31.171  17.156  1.00  0.00           H  
ATOM   2678  HZ3 LYS A 328     -32.894  31.620  15.593  1.00  0.00           H  
ATOM   2679  N   SER A 329     -35.025  35.604  20.820  1.00  0.00           N  
ATOM   2680  CA  SER A 329     -36.261  36.356  21.092  1.00  0.00           C  
ATOM   2681  C   SER A 329     -36.884  36.908  19.792  1.00  0.00           C  
ATOM   2682  O   SER A 329     -36.185  36.995  18.774  1.00  0.00           O  
ATOM   2683  CB  SER A 329     -35.957  37.519  22.055  1.00  0.00           C  
ATOM   2684  OG  SER A 329     -35.363  37.058  23.261  1.00  0.00           O  
ATOM   2685  H   SER A 329     -34.410  35.977  20.110  1.00  0.00           H  
ATOM   2686  HA  SER A 329     -36.982  35.693  21.568  1.00  0.00           H  
ATOM   2687  HB2 SER A 329     -36.884  38.040  22.298  1.00  0.00           H  
ATOM   2688  HB3 SER A 329     -35.282  38.226  21.569  1.00  0.00           H  
ATOM   2689  HG  SER A 329     -34.432  36.846  23.065  1.00  0.00           H  
ATOM   2690  N   PRO A 330     -38.152  37.375  19.804  1.00  0.00           N  
ATOM   2691  CA  PRO A 330     -38.820  37.966  18.631  1.00  0.00           C  
ATOM   2692  C   PRO A 330     -38.182  39.236  18.030  1.00  0.00           C  
ATOM   2693  O   PRO A 330     -38.611  39.685  16.963  1.00  0.00           O  
ATOM   2694  CB  PRO A 330     -40.262  38.238  19.072  1.00  0.00           C  
ATOM   2695  CG  PRO A 330     -40.500  37.196  20.160  1.00  0.00           C  
ATOM   2696  CD  PRO A 330     -39.141  37.117  20.849  1.00  0.00           C  
ATOM   2697  HA  PRO A 330     -38.841  37.206  17.848  1.00  0.00           H  
ATOM   2698  HB2 PRO A 330     -40.343  39.236  19.503  1.00  0.00           H  
ATOM   2699  HB3 PRO A 330     -40.964  38.123  18.246  1.00  0.00           H  
ATOM   2700  HG2 PRO A 330     -40.736  36.234  19.702  1.00  0.00           H  
ATOM   2701  HG3 PRO A 330     -41.287  37.500  20.850  1.00  0.00           H  
ATOM   2702  HD2 PRO A 330     -39.023  36.127  21.289  1.00  0.00           H  
ATOM   2703  HD3 PRO A 330     -39.078  37.878  21.625  1.00  0.00           H  
ATOM   2704  N   THR A 331     -37.154  39.817  18.662  1.00  0.00           N  
ATOM   2705  CA  THR A 331     -36.393  40.960  18.115  1.00  0.00           C  
ATOM   2706  C   THR A 331     -35.555  40.600  16.876  1.00  0.00           C  
ATOM   2707  O   THR A 331     -35.217  41.474  16.075  1.00  0.00           O  
ATOM   2708  CB  THR A 331     -35.509  41.588  19.208  1.00  0.00           C  
ATOM   2709  OG1 THR A 331     -35.132  42.895  18.832  1.00  0.00           O  
ATOM   2710  CG2 THR A 331     -34.237  40.801  19.537  1.00  0.00           C  
ATOM   2711  H   THR A 331     -36.856  39.424  19.541  1.00  0.00           H  
ATOM   2712  HA  THR A 331     -37.111  41.716  17.804  1.00  0.00           H  
ATOM   2713  HB  THR A 331     -36.101  41.663  20.118  1.00  0.00           H  
ATOM   2714 HG21 THR A 331     -34.491  39.772  19.791  1.00  0.00           H  
ATOM   2715 HG22 THR A 331     -33.552  40.802  18.689  1.00  0.00           H  
ATOM   2716 HG23 THR A 331     -33.737  41.259  20.390  1.00  0.00           H  
ATOM   2717  HG1 THR A 331     -35.833  43.478  19.180  1.00  0.00           H  
ATOM   2718  N   ASP A 332     -35.233  39.316  16.694  1.00  0.00           N  
ATOM   2719  CA  ASP A 332     -34.384  38.798  15.615  1.00  0.00           C  
ATOM   2720  C   ASP A 332     -34.943  39.072  14.207  1.00  0.00           C  
ATOM   2721  O   ASP A 332     -36.162  39.079  13.993  1.00  0.00           O  
ATOM   2722  CB  ASP A 332     -34.208  37.281  15.788  1.00  0.00           C  
ATOM   2723  CG  ASP A 332     -33.197  36.885  16.871  1.00  0.00           C  
ATOM   2724  OD1 ASP A 332     -33.121  37.526  17.946  1.00  0.00           O  
ATOM   2725  OD2 ASP A 332     -32.454  35.902  16.653  1.00  0.00           O1-
ATOM   2726  H   ASP A 332     -35.543  38.653  17.392  1.00  0.00           H  
ATOM   2727  HA  ASP A 332     -33.403  39.271  15.684  1.00  0.00           H  
ATOM   2728  HB2 ASP A 332     -33.860  36.871  14.838  1.00  0.00           H  
ATOM   2729  HB3 ASP A 332     -35.174  36.820  16.004  1.00  0.00           H  
ATOM   2730  N   MET A 333     -34.043  39.186  13.223  1.00  0.00           N  
ATOM   2731  CA  MET A 333     -34.375  39.174  11.790  1.00  0.00           C  
ATOM   2732  C   MET A 333     -33.246  38.603  10.914  1.00  0.00           C  
ATOM   2733  O   MET A 333     -32.081  38.530  11.327  1.00  0.00           O  
ATOM   2734  CB  MET A 333     -34.815  40.574  11.309  1.00  0.00           C  
ATOM   2735  CG  MET A 333     -33.792  41.710  11.444  1.00  0.00           C  
ATOM   2736  SD  MET A 333     -32.325  41.661  10.370  1.00  0.00           S  
ATOM   2737  CE  MET A 333     -31.651  43.310  10.718  1.00  0.00           C  
ATOM   2738  H   MET A 333     -33.061  39.135  13.470  1.00  0.00           H  
ATOM   2739  HA  MET A 333     -35.229  38.509  11.652  1.00  0.00           H  
ATOM   2740  HB2 MET A 333     -35.700  40.862  11.878  1.00  0.00           H  
ATOM   2741  HB3 MET A 333     -35.120  40.512  10.263  1.00  0.00           H  
ATOM   2742  HG2 MET A 333     -33.470  41.774  12.482  1.00  0.00           H  
ATOM   2743  HG3 MET A 333     -34.326  42.630  11.210  1.00  0.00           H  
ATOM   2744  HE1 MET A 333     -30.619  43.372  10.378  1.00  0.00           H  
ATOM   2745  HE2 MET A 333     -31.676  43.503  11.789  1.00  0.00           H  
ATOM   2746  HE3 MET A 333     -32.244  44.066  10.203  1.00  0.00           H  
ATOM   2747  N   ARG A 334     -33.601  38.243   9.674  1.00  0.00           N  
ATOM   2748  CA  ARG A 334     -32.683  37.930   8.565  1.00  0.00           C  
ATOM   2749  C   ARG A 334     -33.303  38.359   7.228  1.00  0.00           C  
ATOM   2750  O   ARG A 334     -34.487  38.097   6.994  1.00  0.00           O  
ATOM   2751  CB  ARG A 334     -32.339  36.430   8.598  1.00  0.00           C  
ATOM   2752  CG  ARG A 334     -31.251  36.075   7.578  1.00  0.00           C  
ATOM   2753  CD  ARG A 334     -30.699  34.666   7.823  1.00  0.00           C  
ATOM   2754  NE  ARG A 334     -29.641  34.322   6.851  1.00  0.00           N  
ATOM   2755  CZ  ARG A 334     -29.808  33.869   5.621  1.00  0.00           C  
ATOM   2756  NH1 ARG A 334     -28.782  33.572   4.877  1.00  0.00           N  
ATOM   2757  NH2 ARG A 334     -30.991  33.703   5.099  1.00  0.00           N1+
ATOM   2758  H   ARG A 334     -34.585  38.303   9.447  1.00  0.00           H  
ATOM   2759  HA  ARG A 334     -31.765  38.501   8.705  1.00  0.00           H  
ATOM   2760  HB2 ARG A 334     -31.984  36.174   9.597  1.00  0.00           H  
ATOM   2761  HB3 ARG A 334     -33.234  35.839   8.395  1.00  0.00           H  
ATOM   2762  HG2 ARG A 334     -30.434  36.790   7.658  1.00  0.00           H  
ATOM   2763  HG3 ARG A 334     -31.667  36.135   6.573  1.00  0.00           H  
ATOM   2764  HD2 ARG A 334     -31.513  33.941   7.772  1.00  0.00           H  
ATOM   2765  HD3 ARG A 334     -30.280  34.624   8.830  1.00  0.00           H  
ATOM   2766  HE  ARG A 334     -28.689  34.423   7.165  1.00  0.00           H  
ATOM   2767 HH11 ARG A 334     -28.918  33.238   3.939  1.00  0.00           H  
ATOM   2768 HH12 ARG A 334     -27.851  33.636   5.252  1.00  0.00           H  
ATOM   2769 HH21 ARG A 334     -31.806  33.866   5.662  1.00  0.00           H  
ATOM   2770 HH22 ARG A 334     -31.092  33.358   4.161  1.00  0.00           H  
ATOM   2771  N   SER A 335     -32.541  39.050   6.377  1.00  0.00           N  
ATOM   2772  CA  SER A 335     -33.055  39.706   5.161  1.00  0.00           C  
ATOM   2773  C   SER A 335     -32.002  39.878   4.051  1.00  0.00           C  
ATOM   2774  O   SER A 335     -30.801  39.980   4.317  1.00  0.00           O  
ATOM   2775  CB  SER A 335     -33.631  41.077   5.548  1.00  0.00           C  
ATOM   2776  OG  SER A 335     -34.393  41.621   4.483  1.00  0.00           O  
ATOM   2777  H   SER A 335     -31.576  39.223   6.640  1.00  0.00           H  
ATOM   2778  HA  SER A 335     -33.866  39.102   4.752  1.00  0.00           H  
ATOM   2779  HB2 SER A 335     -32.817  41.755   5.814  1.00  0.00           H  
ATOM   2780  HB3 SER A 335     -34.281  40.962   6.418  1.00  0.00           H  
ATOM   2781  HG  SER A 335     -34.748  42.477   4.775  1.00  0.00           H  
ATOM   2782  N   TRP A 336     -32.464  39.984   2.801  1.00  0.00           N  
ATOM   2783  CA  TRP A 336     -31.684  40.353   1.610  1.00  0.00           C  
ATOM   2784  C   TRP A 336     -31.837  41.862   1.344  1.00  0.00           C  
ATOM   2785  O   TRP A 336     -32.961  42.343   1.158  1.00  0.00           O  
ATOM   2786  CB  TRP A 336     -32.187  39.497   0.439  1.00  0.00           C  
ATOM   2787  CG  TRP A 336     -31.467  39.625  -0.869  1.00  0.00           C  
ATOM   2788  CD1 TRP A 336     -30.392  38.894  -1.242  1.00  0.00           C  
ATOM   2789  CD2 TRP A 336     -31.796  40.463  -2.023  1.00  0.00           C  
ATOM   2790  NE1 TRP A 336     -30.054  39.193  -2.547  1.00  0.00           N  
ATOM   2791  CE2 TRP A 336     -30.907  40.130  -3.089  1.00  0.00           C  
ATOM   2792  CE3 TRP A 336     -32.765  41.457  -2.286  1.00  0.00           C  
ATOM   2793  CZ2 TRP A 336     -30.984  40.736  -4.353  1.00  0.00           C  
ATOM   2794  CZ3 TRP A 336     -32.843  42.082  -3.546  1.00  0.00           C  
ATOM   2795  CH2 TRP A 336     -31.961  41.720  -4.581  1.00  0.00           C  
ATOM   2796  H   TRP A 336     -33.468  39.948   2.689  1.00  0.00           H  
ATOM   2797  HA  TRP A 336     -30.628  40.128   1.767  1.00  0.00           H  
ATOM   2798  HB2 TRP A 336     -32.140  38.449   0.739  1.00  0.00           H  
ATOM   2799  HB3 TRP A 336     -33.240  39.727   0.265  1.00  0.00           H  
ATOM   2800  HD1 TRP A 336     -29.903  38.149  -0.622  1.00  0.00           H  
ATOM   2801  HE1 TRP A 336     -29.289  38.743  -3.040  1.00  0.00           H  
ATOM   2802  HE3 TRP A 336     -33.459  41.737  -1.504  1.00  0.00           H  
ATOM   2803  HZ2 TRP A 336     -30.291  40.457  -5.135  1.00  0.00           H  
ATOM   2804  HZ3 TRP A 336     -33.595  42.842  -3.726  1.00  0.00           H  
ATOM   2805  HH2 TRP A 336     -32.032  42.202  -5.548  1.00  0.00           H  
ATOM   2806  N   VAL A 337     -30.742  42.630   1.424  1.00  0.00           N  
ATOM   2807  CA  VAL A 337     -30.782  44.097   1.628  1.00  0.00           C  
ATOM   2808  C   VAL A 337     -29.782  44.846   0.721  1.00  0.00           C  
ATOM   2809  O   VAL A 337     -28.598  44.489   0.708  1.00  0.00           O  
ATOM   2810  CB  VAL A 337     -30.528  44.436   3.116  1.00  0.00           C  
ATOM   2811  CG1 VAL A 337     -30.659  45.934   3.399  1.00  0.00           C  
ATOM   2812  CG2 VAL A 337     -31.537  43.737   4.037  1.00  0.00           C  
ATOM   2813  H   VAL A 337     -29.846  42.165   1.526  1.00  0.00           H  
ATOM   2814  HA  VAL A 337     -31.785  44.446   1.399  1.00  0.00           H  
ATOM   2815  HB  VAL A 337     -29.524  44.114   3.394  1.00  0.00           H  
ATOM   2816 HG11 VAL A 337     -31.671  46.266   3.168  1.00  0.00           H  
ATOM   2817 HG12 VAL A 337     -29.949  46.496   2.798  1.00  0.00           H  
ATOM   2818 HG13 VAL A 337     -30.446  46.132   4.449  1.00  0.00           H  
ATOM   2819 HG21 VAL A 337     -32.556  43.951   3.711  1.00  0.00           H  
ATOM   2820 HG22 VAL A 337     -31.414  44.084   5.060  1.00  0.00           H  
ATOM   2821 HG23 VAL A 337     -31.367  42.664   4.025  1.00  0.00           H  
ATOM   2822  N   PRO A 338     -30.199  45.905  -0.006  1.00  0.00           N  
ATOM   2823  CA  PRO A 338     -29.337  46.679  -0.907  1.00  0.00           C  
ATOM   2824  C   PRO A 338     -28.442  47.693  -0.172  1.00  0.00           C  
ATOM   2825  O   PRO A 338     -28.767  48.126   0.941  1.00  0.00           O  
ATOM   2826  CB  PRO A 338     -30.310  47.382  -1.857  1.00  0.00           C  
ATOM   2827  CG  PRO A 338     -31.516  47.658  -0.965  1.00  0.00           C  
ATOM   2828  CD  PRO A 338     -31.569  46.403  -0.096  1.00  0.00           C  
ATOM   2829  HA  PRO A 338     -28.702  46.015  -1.489  1.00  0.00           H  
ATOM   2830  HB2 PRO A 338     -29.896  48.298  -2.282  1.00  0.00           H  
ATOM   2831  HB3 PRO A 338     -30.606  46.690  -2.646  1.00  0.00           H  
ATOM   2832  HG2 PRO A 338     -32.430  47.786  -1.546  1.00  0.00           H  
ATOM   2833  HG3 PRO A 338     -31.328  48.534  -0.342  1.00  0.00           H  
ATOM   2834  HD2 PRO A 338     -32.195  45.651  -0.579  1.00  0.00           H  
ATOM   2835  HD3 PRO A 338     -31.971  46.652   0.887  1.00  0.00           H  
ATOM   2836  N   LEU A 339     -27.368  48.157  -0.827  1.00  0.00           N  
ATOM   2837  CA  LEU A 339     -26.572  49.307  -0.362  1.00  0.00           C  
ATOM   2838  C   LEU A 339     -27.020  50.645  -0.974  1.00  0.00           C  
ATOM   2839  O   LEU A 339     -27.528  50.704  -2.098  1.00  0.00           O  
ATOM   2840  CB  LEU A 339     -25.052  49.049  -0.455  1.00  0.00           C  
ATOM   2841  CG  LEU A 339     -24.325  49.481  -1.746  1.00  0.00           C  
ATOM   2842  CD1 LEU A 339     -22.815  49.325  -1.559  1.00  0.00           C  
ATOM   2843  CD2 LEU A 339     -24.740  48.668  -2.968  1.00  0.00           C  
ATOM   2844  H   LEU A 339     -27.166  47.776  -1.744  1.00  0.00           H  
ATOM   2845  HA  LEU A 339     -26.771  49.414   0.701  1.00  0.00           H  
ATOM   2846  HB2 LEU A 339     -24.593  49.607   0.363  1.00  0.00           H  
ATOM   2847  HB3 LEU A 339     -24.858  47.994  -0.264  1.00  0.00           H  
ATOM   2848  HG  LEU A 339     -24.524  50.532  -1.945  1.00  0.00           H  
ATOM   2849 HD11 LEU A 339     -22.567  48.290  -1.335  1.00  0.00           H  
ATOM   2850 HD12 LEU A 339     -22.485  49.958  -0.736  1.00  0.00           H  
ATOM   2851 HD13 LEU A 339     -22.295  49.634  -2.465  1.00  0.00           H  
ATOM   2852 HD21 LEU A 339     -24.612  47.604  -2.770  1.00  0.00           H  
ATOM   2853 HD22 LEU A 339     -24.134  48.952  -3.828  1.00  0.00           H  
ATOM   2854 HD23 LEU A 339     -25.782  48.875  -3.203  1.00  0.00           H  
ATOM   2855  N   SER A 340     -26.807  51.725  -0.223  1.00  0.00           N  
ATOM   2856  CA  SER A 340     -27.121  53.102  -0.625  1.00  0.00           C  
ATOM   2857  C   SER A 340     -26.153  53.641  -1.692  1.00  0.00           C  
ATOM   2858  O   SER A 340     -24.993  53.224  -1.772  1.00  0.00           O  
ATOM   2859  CB  SER A 340     -27.118  53.997   0.620  1.00  0.00           C  
ATOM   2860  OG  SER A 340     -27.612  55.290   0.316  1.00  0.00           O  
ATOM   2861  H   SER A 340     -26.387  51.583   0.689  1.00  0.00           H  
ATOM   2862  HA  SER A 340     -28.128  53.118  -1.042  1.00  0.00           H  
ATOM   2863  HB2 SER A 340     -26.104  54.074   1.013  1.00  0.00           H  
ATOM   2864  HB3 SER A 340     -27.751  53.545   1.385  1.00  0.00           H  
ATOM   2865  HG  SER A 340     -27.625  55.807   1.140  1.00  0.00           H  
ATOM   2866  N   THR A 341     -26.610  54.616  -2.482  1.00  0.00           N  
ATOM   2867  CA  THR A 341     -25.814  55.370  -3.476  1.00  0.00           C  
ATOM   2868  C   THR A 341     -25.476  56.800  -3.017  1.00  0.00           C  
ATOM   2869  O   THR A 341     -25.013  57.623  -3.810  1.00  0.00           O  
ATOM   2870  CB  THR A 341     -26.504  55.375  -4.853  1.00  0.00           C  
ATOM   2871  OG1 THR A 341     -27.817  55.894  -4.746  1.00  0.00           O  
ATOM   2872  CG2 THR A 341     -26.609  53.965  -5.438  1.00  0.00           C  
ATOM   2873  H   THR A 341     -27.574  54.900  -2.362  1.00  0.00           H  
ATOM   2874  HA  THR A 341     -24.853  54.874  -3.609  1.00  0.00           H  
ATOM   2875  HB  THR A 341     -25.926  55.987  -5.547  1.00  0.00           H  
ATOM   2876 HG21 THR A 341     -25.619  53.512  -5.467  1.00  0.00           H  
ATOM   2877 HG22 THR A 341     -27.267  53.345  -4.829  1.00  0.00           H  
ATOM   2878 HG23 THR A 341     -27.000  54.017  -6.455  1.00  0.00           H  
ATOM   2879  HG1 THR A 341     -28.206  55.858  -5.632  1.00  0.00           H  
ATOM   2880  N   ASP A 342     -25.685  57.113  -1.731  1.00  0.00           N  
ATOM   2881  CA  ASP A 342     -25.500  58.451  -1.145  1.00  0.00           C  
ATOM   2882  C   ASP A 342     -24.024  58.891  -1.000  1.00  0.00           C  
ATOM   2883  O   ASP A 342     -23.748  60.085  -0.865  1.00  0.00           O  
ATOM   2884  CB  ASP A 342     -26.221  58.488   0.210  1.00  0.00           C  
ATOM   2885  CG  ASP A 342     -26.247  59.901   0.812  1.00  0.00           C  
ATOM   2886  OD1 ASP A 342     -26.941  60.786   0.252  1.00  0.00           O  
ATOM   2887  OD2 ASP A 342     -25.595  60.131   1.859  1.00  0.00           O1-
ATOM   2888  H   ASP A 342     -26.087  56.398  -1.139  1.00  0.00           H  
ATOM   2889  HA  ASP A 342     -25.986  59.177  -1.799  1.00  0.00           H  
ATOM   2890  HB2 ASP A 342     -25.727  57.797   0.896  1.00  0.00           H  
ATOM   2891  HB3 ASP A 342     -27.251  58.151   0.074  1.00  0.00           H  
ATOM   2892  N   ASP A 343     -23.069  57.961  -1.113  1.00  0.00           N  
ATOM   2893  CA  ASP A 343     -21.622  58.232  -1.172  1.00  0.00           C  
ATOM   2894  C   ASP A 343     -21.003  57.661  -2.472  1.00  0.00           C  
ATOM   2895  O   ASP A 343     -20.296  56.645  -2.438  1.00  0.00           O  
ATOM   2896  CB  ASP A 343     -20.959  57.714   0.114  1.00  0.00           C  
ATOM   2897  CG  ASP A 343     -19.492  58.152   0.215  1.00  0.00           C  
ATOM   2898  OD1 ASP A 343     -19.230  59.375   0.290  1.00  0.00           O  
ATOM   2899  OD2 ASP A 343     -18.591  57.283   0.264  1.00  0.00           O1-
ATOM   2900  H   ASP A 343     -23.370  57.004  -1.229  1.00  0.00           H  
ATOM   2901  HA  ASP A 343     -21.458  59.309  -1.193  1.00  0.00           H  
ATOM   2902  HB2 ASP A 343     -21.029  56.626   0.153  1.00  0.00           H  
ATOM   2903  HB3 ASP A 343     -21.498  58.118   0.973  1.00  0.00           H  
ATOM   2904  N   PRO A 344     -21.310  58.252  -3.646  1.00  0.00           N  
ATOM   2905  CA  PRO A 344     -20.994  57.682  -4.961  1.00  0.00           C  
ATOM   2906  C   PRO A 344     -19.513  57.806  -5.369  1.00  0.00           C  
ATOM   2907  O   PRO A 344     -19.105  57.258  -6.397  1.00  0.00           O  
ATOM   2908  CB  PRO A 344     -21.903  58.437  -5.935  1.00  0.00           C  
ATOM   2909  CG  PRO A 344     -22.019  59.820  -5.301  1.00  0.00           C  
ATOM   2910  CD  PRO A 344     -22.059  59.494  -3.811  1.00  0.00           C  
ATOM   2911  HA  PRO A 344     -21.261  56.626  -4.977  1.00  0.00           H  
ATOM   2912  HB2 PRO A 344     -21.477  58.494  -6.934  1.00  0.00           H  
ATOM   2913  HB3 PRO A 344     -22.885  57.963  -5.964  1.00  0.00           H  
ATOM   2914  HG2 PRO A 344     -22.919  60.342  -5.626  1.00  0.00           H  
ATOM   2915  HG3 PRO A 344     -21.127  60.407  -5.527  1.00  0.00           H  
ATOM   2916  HD2 PRO A 344     -23.094  59.343  -3.509  1.00  0.00           H  
ATOM   2917  HD3 PRO A 344     -21.615  60.308  -3.236  1.00  0.00           H  
ATOM   2918  N   VAL A 345     -18.700  58.528  -4.588  1.00  0.00           N  
ATOM   2919  CA  VAL A 345     -17.270  58.778  -4.853  1.00  0.00           C  
ATOM   2920  C   VAL A 345     -16.397  57.519  -4.745  1.00  0.00           C  
ATOM   2921  O   VAL A 345     -15.348  57.453  -5.390  1.00  0.00           O  
ATOM   2922  CB  VAL A 345     -16.766  59.916  -3.942  1.00  0.00           C  
ATOM   2923  CG1 VAL A 345     -16.765  59.530  -2.459  1.00  0.00           C  
ATOM   2924  CG2 VAL A 345     -15.371  60.418  -4.335  1.00  0.00           C  
ATOM   2925  H   VAL A 345     -19.113  58.971  -3.779  1.00  0.00           H  
ATOM   2926  HA  VAL A 345     -17.185  59.130  -5.882  1.00  0.00           H  
ATOM   2927  HB  VAL A 345     -17.450  60.757  -4.063  1.00  0.00           H  
ATOM   2928 HG11 VAL A 345     -16.031  58.747  -2.268  1.00  0.00           H  
ATOM   2929 HG12 VAL A 345     -17.750  59.177  -2.155  1.00  0.00           H  
ATOM   2930 HG13 VAL A 345     -16.521  60.406  -1.860  1.00  0.00           H  
ATOM   2931 HG21 VAL A 345     -14.618  59.657  -4.131  1.00  0.00           H  
ATOM   2932 HG22 VAL A 345     -15.132  61.313  -3.762  1.00  0.00           H  
ATOM   2933 HG23 VAL A 345     -15.354  60.668  -5.396  1.00  0.00           H  
ATOM   2934  N   ILE A 346     -16.845  56.480  -4.030  1.00  0.00           N  
ATOM   2935  CA  ILE A 346     -16.181  55.166  -3.970  1.00  0.00           C  
ATOM   2936  C   ILE A 346     -16.095  54.554  -5.377  1.00  0.00           C  
ATOM   2937  O   ILE A 346     -17.075  54.539  -6.127  1.00  0.00           O  
ATOM   2938  CB  ILE A 346     -16.906  54.222  -2.980  1.00  0.00           C  
ATOM   2939  CG1 ILE A 346     -16.864  54.797  -1.548  1.00  0.00           C  
ATOM   2940  CG2 ILE A 346     -16.305  52.801  -2.998  1.00  0.00           C  
ATOM   2941  CD1 ILE A 346     -17.744  54.033  -0.550  1.00  0.00           C  
ATOM   2942  H   ILE A 346     -17.730  56.587  -3.555  1.00  0.00           H  
ATOM   2943  HA  ILE A 346     -15.166  55.306  -3.603  1.00  0.00           H  
ATOM   2944  HB  ILE A 346     -17.947  54.154  -3.287  1.00  0.00           H  
ATOM   2945 HG12 ILE A 346     -15.834  54.802  -1.188  1.00  0.00           H  
ATOM   2946 HG13 ILE A 346     -17.221  55.824  -1.566  1.00  0.00           H  
ATOM   2947 HG21 ILE A 346     -15.252  52.832  -2.715  1.00  0.00           H  
ATOM   2948 HG22 ILE A 346     -16.404  52.354  -3.985  1.00  0.00           H  
ATOM   2949 HG23 ILE A 346     -16.839  52.153  -2.306  1.00  0.00           H  
ATOM   2950 HD11 ILE A 346     -17.320  53.054  -0.335  1.00  0.00           H  
ATOM   2951 HD12 ILE A 346     -18.749  53.923  -0.957  1.00  0.00           H  
ATOM   2952 HD13 ILE A 346     -17.810  54.587   0.384  1.00  0.00           H  
ATOM   2953  N   ASP A 347     -14.929  54.006  -5.718  1.00  0.00           N  
ATOM   2954  CA  ASP A 347     -14.729  53.198  -6.921  1.00  0.00           C  
ATOM   2955  C   ASP A 347     -15.174  51.755  -6.637  1.00  0.00           C  
ATOM   2956  O   ASP A 347     -16.231  51.334  -7.122  1.00  0.00           O  
ATOM   2957  CB  ASP A 347     -13.273  53.323  -7.390  1.00  0.00           C  
ATOM   2958  CG  ASP A 347     -13.053  52.731  -8.789  1.00  0.00           C  
ATOM   2959  OD1 ASP A 347     -13.445  51.568  -9.042  1.00  0.00           O  
ATOM   2960  OD2 ASP A 347     -12.448  53.427  -9.641  1.00  0.00           O1-
ATOM   2961  H   ASP A 347     -14.194  53.990  -5.021  1.00  0.00           H  
ATOM   2962  HA  ASP A 347     -15.356  53.583  -7.723  1.00  0.00           H  
ATOM   2963  HB2 ASP A 347     -12.609  52.834  -6.679  1.00  0.00           H  
ATOM   2964  HB3 ASP A 347     -13.009  54.382  -7.413  1.00  0.00           H  
ATOM   2965  N   ARG A 348     -14.487  51.068  -5.709  1.00  0.00           N  
ATOM   2966  CA  ARG A 348     -14.930  49.786  -5.134  1.00  0.00           C  
ATOM   2967  C   ARG A 348     -14.402  49.490  -3.728  1.00  0.00           C  
ATOM   2968  O   ARG A 348     -13.355  49.997  -3.313  1.00  0.00           O  
ATOM   2969  CB  ARG A 348     -14.610  48.624  -6.094  1.00  0.00           C  
ATOM   2970  CG  ARG A 348     -13.117  48.440  -6.421  1.00  0.00           C  
ATOM   2971  CD  ARG A 348     -12.885  47.194  -7.290  1.00  0.00           C  
ATOM   2972  NE  ARG A 348     -13.760  47.181  -8.481  1.00  0.00           N  
ATOM   2973  CZ  ARG A 348     -13.601  47.867  -9.598  1.00  0.00           C  
ATOM   2974  NH1 ARG A 348     -12.495  48.495  -9.880  1.00  0.00           N  
ATOM   2975  NH2 ARG A 348     -14.579  47.935 -10.454  1.00  0.00           N1+
ATOM   2976  H   ARG A 348     -13.660  51.504  -5.319  1.00  0.00           H  
ATOM   2977  HA  ARG A 348     -16.012  49.842  -5.031  1.00  0.00           H  
ATOM   2978  HB2 ARG A 348     -14.990  47.695  -5.667  1.00  0.00           H  
ATOM   2979  HB3 ARG A 348     -15.153  48.803  -7.022  1.00  0.00           H  
ATOM   2980  HG2 ARG A 348     -12.548  48.328  -5.498  1.00  0.00           H  
ATOM   2981  HG3 ARG A 348     -12.751  49.318  -6.952  1.00  0.00           H  
ATOM   2982  HD2 ARG A 348     -13.091  46.308  -6.689  1.00  0.00           H  
ATOM   2983  HD3 ARG A 348     -11.835  47.151  -7.586  1.00  0.00           H  
ATOM   2984  HE  ARG A 348     -14.647  46.711  -8.390  1.00  0.00           H  
ATOM   2985 HH11 ARG A 348     -12.439  49.078 -10.695  1.00  0.00           H  
ATOM   2986 HH12 ARG A 348     -11.748  48.485  -9.211  1.00  0.00           H  
ATOM   2987 HH21 ARG A 348     -15.484  47.566 -10.189  1.00  0.00           H  
ATOM   2988 HH22 ARG A 348     -14.474  48.464 -11.299  1.00  0.00           H  
ATOM   2989  N   LEU A 349     -15.110  48.601  -3.033  1.00  0.00           N  
ATOM   2990  CA  LEU A 349     -14.703  47.982  -1.764  1.00  0.00           C  
ATOM   2991  C   LEU A 349     -13.747  46.796  -1.990  1.00  0.00           C  
ATOM   2992  O   LEU A 349     -13.679  46.244  -3.094  1.00  0.00           O  
ATOM   2993  CB  LEU A 349     -15.948  47.516  -0.974  1.00  0.00           C  
ATOM   2994  CG  LEU A 349     -17.104  48.526  -0.851  1.00  0.00           C  
ATOM   2995  CD1 LEU A 349     -18.206  47.945   0.033  1.00  0.00           C  
ATOM   2996  CD2 LEU A 349     -16.671  49.863  -0.257  1.00  0.00           C  
ATOM   2997  H   LEU A 349     -15.951  48.255  -3.477  1.00  0.00           H  
ATOM   2998  HA  LEU A 349     -14.172  48.720  -1.166  1.00  0.00           H  
ATOM   2999  HB2 LEU A 349     -16.342  46.619  -1.452  1.00  0.00           H  
ATOM   3000  HB3 LEU A 349     -15.627  47.237   0.031  1.00  0.00           H  
ATOM   3001  HG  LEU A 349     -17.522  48.706  -1.839  1.00  0.00           H  
ATOM   3002 HD11 LEU A 349     -17.836  47.806   1.049  1.00  0.00           H  
ATOM   3003 HD12 LEU A 349     -18.528  46.982  -0.359  1.00  0.00           H  
ATOM   3004 HD13 LEU A 349     -19.061  48.621   0.047  1.00  0.00           H  
ATOM   3005 HD21 LEU A 349     -16.253  49.712   0.737  1.00  0.00           H  
ATOM   3006 HD22 LEU A 349     -17.530  50.524  -0.186  1.00  0.00           H  
ATOM   3007 HD23 LEU A 349     -15.934  50.335  -0.904  1.00  0.00           H  
ATOM   3008  N   TYR A 350     -13.109  46.327  -0.916  1.00  0.00           N  
ATOM   3009  CA  TYR A 350     -12.364  45.060  -0.859  1.00  0.00           C  
ATOM   3010  C   TYR A 350     -12.775  44.260   0.392  1.00  0.00           C  
ATOM   3011  O   TYR A 350     -12.029  44.153   1.373  1.00  0.00           O  
ATOM   3012  CB  TYR A 350     -10.852  45.324  -0.962  1.00  0.00           C  
ATOM   3013  CG  TYR A 350     -10.438  46.032  -2.240  1.00  0.00           C  
ATOM   3014  CD1 TYR A 350     -10.366  45.321  -3.454  1.00  0.00           C  
ATOM   3015  CD2 TYR A 350     -10.171  47.413  -2.218  1.00  0.00           C  
ATOM   3016  CE1 TYR A 350     -10.040  45.991  -4.651  1.00  0.00           C  
ATOM   3017  CE2 TYR A 350      -9.849  48.086  -3.411  1.00  0.00           C  
ATOM   3018  CZ  TYR A 350      -9.783  47.379  -4.631  1.00  0.00           C  
ATOM   3019  OH  TYR A 350      -9.466  48.042  -5.777  1.00  0.00           O  
ATOM   3020  H   TYR A 350     -13.165  46.869  -0.063  1.00  0.00           H  
ATOM   3021  HA  TYR A 350     -12.637  44.446  -1.717  1.00  0.00           H  
ATOM   3022  HB2 TYR A 350     -10.535  45.925  -0.113  1.00  0.00           H  
ATOM   3023  HB3 TYR A 350     -10.325  44.370  -0.909  1.00  0.00           H  
ATOM   3024  HD1 TYR A 350     -10.577  44.259  -3.473  1.00  0.00           H  
ATOM   3025  HD2 TYR A 350     -10.223  47.960  -1.286  1.00  0.00           H  
ATOM   3026  HE1 TYR A 350      -9.995  45.446  -5.583  1.00  0.00           H  
ATOM   3027  HE2 TYR A 350      -9.643  49.142  -3.394  1.00  0.00           H  
ATOM   3028  HH  TYR A 350      -9.384  47.445  -6.534  1.00  0.00           H  
ATOM   3029  N   LEU A 351     -14.016  43.758   0.385  1.00  0.00           N  
ATOM   3030  CA  LEU A 351     -14.612  42.973   1.474  1.00  0.00           C  
ATOM   3031  C   LEU A 351     -13.775  41.724   1.801  1.00  0.00           C  
ATOM   3032  O   LEU A 351     -13.354  40.994   0.897  1.00  0.00           O  
ATOM   3033  CB  LEU A 351     -16.043  42.537   1.098  1.00  0.00           C  
ATOM   3034  CG  LEU A 351     -17.050  43.662   0.794  1.00  0.00           C  
ATOM   3035  CD1 LEU A 351     -18.418  43.037   0.520  1.00  0.00           C  
ATOM   3036  CD2 LEU A 351     -17.191  44.646   1.955  1.00  0.00           C  
ATOM   3037  H   LEU A 351     -14.554  43.872  -0.461  1.00  0.00           H  
ATOM   3038  HA  LEU A 351     -14.654  43.592   2.371  1.00  0.00           H  
ATOM   3039  HB2 LEU A 351     -15.987  41.884   0.224  1.00  0.00           H  
ATOM   3040  HB3 LEU A 351     -16.437  41.942   1.924  1.00  0.00           H  
ATOM   3041  HG  LEU A 351     -16.734  44.209  -0.095  1.00  0.00           H  
ATOM   3042 HD11 LEU A 351     -18.751  42.464   1.386  1.00  0.00           H  
ATOM   3043 HD12 LEU A 351     -18.352  42.375  -0.343  1.00  0.00           H  
ATOM   3044 HD13 LEU A 351     -19.148  43.817   0.309  1.00  0.00           H  
ATOM   3045 HD21 LEU A 351     -17.410  44.102   2.872  1.00  0.00           H  
ATOM   3046 HD22 LEU A 351     -17.998  45.350   1.750  1.00  0.00           H  
ATOM   3047 HD23 LEU A 351     -16.267  45.209   2.078  1.00  0.00           H  
ATOM   3048  N   SER A 352     -13.574  41.448   3.092  1.00  0.00           N  
ATOM   3049  CA  SER A 352     -12.800  40.295   3.577  1.00  0.00           C  
ATOM   3050  C   SER A 352     -13.278  39.779   4.947  1.00  0.00           C  
ATOM   3051  O   SER A 352     -14.094  38.853   5.009  1.00  0.00           O  
ATOM   3052  CB  SER A 352     -11.294  40.607   3.549  1.00  0.00           C  
ATOM   3053  OG  SER A 352     -10.995  41.841   4.188  1.00  0.00           O  
ATOM   3054  H   SER A 352     -13.919  42.107   3.783  1.00  0.00           H  
ATOM   3055  HA  SER A 352     -12.944  39.468   2.886  1.00  0.00           H  
ATOM   3056  HB2 SER A 352     -10.964  40.661   2.510  1.00  0.00           H  
ATOM   3057  HB3 SER A 352     -10.754  39.793   4.032  1.00  0.00           H  
ATOM   3058  HG  SER A 352     -11.302  42.553   3.602  1.00  0.00           H  
ATOM   3059  N   SER A 353     -12.777  40.358   6.041  1.00  0.00           N  
ATOM   3060  CA  SER A 353     -13.000  39.922   7.428  1.00  0.00           C  
ATOM   3061  C   SER A 353     -12.956  41.130   8.371  1.00  0.00           C  
ATOM   3062  O   SER A 353     -11.910  41.776   8.499  1.00  0.00           O  
ATOM   3063  CB  SER A 353     -11.910  38.904   7.797  1.00  0.00           C  
ATOM   3064  OG  SER A 353     -12.004  38.486   9.149  1.00  0.00           O  
ATOM   3065  H   SER A 353     -12.139  41.131   5.889  1.00  0.00           H  
ATOM   3066  HA  SER A 353     -13.973  39.438   7.517  1.00  0.00           H  
ATOM   3067  HB2 SER A 353     -10.926  39.344   7.623  1.00  0.00           H  
ATOM   3068  HB3 SER A 353     -12.014  38.031   7.150  1.00  0.00           H  
ATOM   3069  HG  SER A 353     -11.691  39.216   9.709  1.00  0.00           H  
ATOM   3070  N   HID A 354     -14.080  41.458   9.019  1.00  0.00           N  
ATOM   3071  CA  HID A 354     -14.231  42.715   9.767  1.00  0.00           C  
ATOM   3072  C   HID A 354     -15.006  42.556  11.088  1.00  0.00           C  
ATOM   3073  O   HID A 354     -16.097  41.977  11.127  1.00  0.00           O  
ATOM   3074  CB  HID A 354     -14.907  43.771   8.878  1.00  0.00           C  
ATOM   3075  CG  HID A 354     -14.367  43.861   7.470  1.00  0.00           C  
ATOM   3076  ND1 HID A 354     -13.252  44.558   7.079  1.00  0.00           N  
ATOM   3077  CE1 HID A 354     -13.034  44.310   5.778  1.00  0.00           C  
ATOM   3078  NE2 HID A 354     -13.984  43.491   5.292  1.00  0.00           N  
ATOM   3079  CD2 HID A 354     -14.836  43.200   6.366  1.00  0.00           C  
ATOM   3080  H   HID A 354     -14.906  40.895   8.864  1.00  0.00           H  
ATOM   3081  HA  HID A 354     -13.243  43.094  10.017  1.00  0.00           H  
ATOM   3082  HB2 HID A 354     -14.828  44.748   9.356  1.00  0.00           H  
ATOM   3083  HB3 HID A 354     -15.958  43.536   8.821  1.00  0.00           H  
ATOM   3084  HD1 HID A 354     -12.711  45.172   7.678  1.00  0.00           H  
ATOM   3085  HD2 HID A 354     -15.687  42.533   6.342  1.00  0.00           H  
ATOM   3086  HE1 HID A 354     -12.208  44.710   5.203  1.00  0.00           H  
ATOM   3087  N   ARG A 355     -14.494  43.167  12.157  1.00  0.00           N  
ATOM   3088  CA  ARG A 355     -15.160  43.328  13.464  1.00  0.00           C  
ATOM   3089  C   ARG A 355     -15.591  44.776  13.695  1.00  0.00           C  
ATOM   3090  O   ARG A 355     -15.032  45.693  13.085  1.00  0.00           O  
ATOM   3091  CB  ARG A 355     -14.243  42.798  14.572  1.00  0.00           C  
ATOM   3092  CG  ARG A 355     -14.223  41.263  14.555  1.00  0.00           C  
ATOM   3093  CD  ARG A 355     -12.952  40.723  15.219  1.00  0.00           C  
ATOM   3094  NE  ARG A 355     -11.902  40.523  14.210  1.00  0.00           N  
ATOM   3095  CZ  ARG A 355     -11.640  39.405  13.564  1.00  0.00           C  
ATOM   3096  NH1 ARG A 355     -12.021  38.231  13.981  1.00  0.00           N  
ATOM   3097  NH2 ARG A 355     -10.975  39.440  12.451  1.00  0.00           N1+
ATOM   3098  H   ARG A 355     -13.562  43.556  12.048  1.00  0.00           H  
ATOM   3099  HA  ARG A 355     -16.072  42.733  13.483  1.00  0.00           H  
ATOM   3100  HB2 ARG A 355     -13.239  43.192  14.429  1.00  0.00           H  
ATOM   3101  HB3 ARG A 355     -14.602  43.130  15.548  1.00  0.00           H  
ATOM   3102  HG2 ARG A 355     -14.277  40.884  13.534  1.00  0.00           H  
ATOM   3103  HG3 ARG A 355     -15.107  40.899  15.075  1.00  0.00           H  
ATOM   3104  HD2 ARG A 355     -13.183  39.782  15.702  1.00  0.00           H  
ATOM   3105  HD3 ARG A 355     -12.612  41.412  15.993  1.00  0.00           H  
ATOM   3106  HE  ARG A 355     -11.413  41.350  13.886  1.00  0.00           H  
ATOM   3107 HH11 ARG A 355     -12.441  38.147  14.897  1.00  0.00           H  
ATOM   3108 HH12 ARG A 355     -11.697  37.424  13.467  1.00  0.00           H  
ATOM   3109 HH21 ARG A 355     -10.692  40.329  12.071  1.00  0.00           H  
ATOM   3110 HH22 ARG A 355     -10.762  38.563  11.992  1.00  0.00           H  
ATOM   3111  N   GLY A 356     -16.613  44.986  14.521  1.00  0.00           N  
ATOM   3112  CA  GLY A 356     -17.292  46.280  14.631  1.00  0.00           C  
ATOM   3113  C   GLY A 356     -18.082  46.516  15.917  1.00  0.00           C  
ATOM   3114  O   GLY A 356     -18.203  45.648  16.787  1.00  0.00           O  
ATOM   3115  H   GLY A 356     -17.027  44.188  14.982  1.00  0.00           H  
ATOM   3116  HA2 GLY A 356     -16.561  47.081  14.549  1.00  0.00           H  
ATOM   3117  HA3 GLY A 356     -17.985  46.377  13.798  1.00  0.00           H  
ATOM   3118  N   VAL A 357     -18.623  47.729  16.025  1.00  0.00           N  
ATOM   3119  CA  VAL A 357     -19.348  48.255  17.193  1.00  0.00           C  
ATOM   3120  C   VAL A 357     -20.853  48.337  16.923  1.00  0.00           C  
ATOM   3121  O   VAL A 357     -21.274  48.681  15.815  1.00  0.00           O  
ATOM   3122  CB  VAL A 357     -18.748  49.613  17.629  1.00  0.00           C  
ATOM   3123  CG1 VAL A 357     -18.758  50.681  16.528  1.00  0.00           C  
ATOM   3124  CG2 VAL A 357     -19.452  50.202  18.856  1.00  0.00           C  
ATOM   3125  H   VAL A 357     -18.542  48.339  15.221  1.00  0.00           H  
ATOM   3126  HA  VAL A 357     -19.209  47.570  18.030  1.00  0.00           H  
ATOM   3127  HB  VAL A 357     -17.707  49.436  17.903  1.00  0.00           H  
ATOM   3128 HG11 VAL A 357     -19.783  50.936  16.258  1.00  0.00           H  
ATOM   3129 HG12 VAL A 357     -18.223  50.330  15.647  1.00  0.00           H  
ATOM   3130 HG13 VAL A 357     -18.255  51.576  16.891  1.00  0.00           H  
ATOM   3131 HG21 VAL A 357     -20.475  50.487  18.614  1.00  0.00           H  
ATOM   3132 HG22 VAL A 357     -18.923  51.096  19.183  1.00  0.00           H  
ATOM   3133 HG23 VAL A 357     -19.457  49.470  19.664  1.00  0.00           H  
ATOM   3134  N   ILE A 358     -21.667  48.082  17.950  1.00  0.00           N  
ATOM   3135  CA  ILE A 358     -23.094  48.430  17.978  1.00  0.00           C  
ATOM   3136  C   ILE A 358     -23.297  49.629  18.914  1.00  0.00           C  
ATOM   3137  O   ILE A 358     -23.024  49.544  20.117  1.00  0.00           O  
ATOM   3138  CB  ILE A 358     -23.976  47.217  18.349  1.00  0.00           C  
ATOM   3139  CG1 ILE A 358     -23.769  46.070  17.335  1.00  0.00           C  
ATOM   3140  CG2 ILE A 358     -25.448  47.655  18.417  1.00  0.00           C  
ATOM   3141  CD1 ILE A 358     -24.558  44.791  17.629  1.00  0.00           C  
ATOM   3142  H   ILE A 358     -21.250  47.743  18.809  1.00  0.00           H  
ATOM   3143  HA  ILE A 358     -23.402  48.739  16.982  1.00  0.00           H  
ATOM   3144  HB  ILE A 358     -23.684  46.860  19.331  1.00  0.00           H  
ATOM   3145 HG12 ILE A 358     -24.028  46.420  16.336  1.00  0.00           H  
ATOM   3146 HG13 ILE A 358     -22.717  45.792  17.334  1.00  0.00           H  
ATOM   3147 HG21 ILE A 358     -25.752  48.077  17.459  1.00  0.00           H  
ATOM   3148 HG22 ILE A 358     -25.589  48.405  19.193  1.00  0.00           H  
ATOM   3149 HG23 ILE A 358     -26.086  46.811  18.670  1.00  0.00           H  
ATOM   3150 HD11 ILE A 358     -25.625  44.955  17.489  1.00  0.00           H  
ATOM   3151 HD12 ILE A 358     -24.364  44.462  18.649  1.00  0.00           H  
ATOM   3152 HD13 ILE A 358     -24.242  44.013  16.936  1.00  0.00           H  
ATOM   3153  N   ALA A 359     -23.764  50.743  18.353  1.00  0.00           N  
ATOM   3154  CA  ALA A 359     -24.071  51.995  19.050  1.00  0.00           C  
ATOM   3155  C   ALA A 359     -25.142  52.796  18.281  1.00  0.00           C  
ATOM   3156  O   ALA A 359     -25.252  52.676  17.059  1.00  0.00           O  
ATOM   3157  CB  ALA A 359     -22.778  52.809  19.199  1.00  0.00           C  
ATOM   3158  H   ALA A 359     -23.969  50.714  17.360  1.00  0.00           H  
ATOM   3159  HA  ALA A 359     -24.461  51.771  20.044  1.00  0.00           H  
ATOM   3160  HB1 ALA A 359     -22.350  53.011  18.217  1.00  0.00           H  
ATOM   3161  HB2 ALA A 359     -22.055  52.254  19.797  1.00  0.00           H  
ATOM   3162  HB3 ALA A 359     -22.993  53.756  19.697  1.00  0.00           H  
ATOM   3163  N   ASP A 360     -25.909  53.649  18.965  1.00  0.00           N  
ATOM   3164  CA  ASP A 360     -27.007  54.443  18.378  1.00  0.00           C  
ATOM   3165  C   ASP A 360     -28.099  53.588  17.683  1.00  0.00           C  
ATOM   3166  O   ASP A 360     -28.685  54.001  16.677  1.00  0.00           O  
ATOM   3167  CB  ASP A 360     -26.452  55.561  17.469  1.00  0.00           C  
ATOM   3168  CG  ASP A 360     -25.255  56.298  18.083  1.00  0.00           C  
ATOM   3169  OD2 ASP A 360     -24.102  56.040  17.653  1.00  0.00           O1-
ATOM   3170  OD1 ASP A 360     -25.455  57.145  18.987  1.00  0.00           O  
ATOM   3171  H   ASP A 360     -25.774  53.703  19.965  1.00  0.00           H  
ATOM   3172  HA  ASP A 360     -27.506  54.939  19.211  1.00  0.00           H  
ATOM   3173  HB2 ASP A 360     -27.249  56.280  17.269  1.00  0.00           H  
ATOM   3174  HB3 ASP A 360     -26.153  55.131  16.511  1.00  0.00           H  
ATOM   3175  N   ASN A 361     -28.350  52.371  18.186  1.00  0.00           N  
ATOM   3176  CA  ASN A 361     -29.193  51.328  17.575  1.00  0.00           C  
ATOM   3177  C   ASN A 361     -28.769  50.961  16.135  1.00  0.00           C  
ATOM   3178  O   ASN A 361     -29.608  50.709  15.263  1.00  0.00           O  
ATOM   3179  CB  ASN A 361     -30.695  51.646  17.747  1.00  0.00           C  
ATOM   3180  CG  ASN A 361     -31.136  51.667  19.201  1.00  0.00           C  
ATOM   3181  OD1 ASN A 361     -31.630  50.683  19.741  1.00  0.00           O  
ATOM   3182  ND2 ASN A 361     -31.003  52.786  19.878  1.00  0.00           N  
ATOM   3183  H   ASN A 361     -27.832  52.100  19.021  1.00  0.00           H  
ATOM   3184  HA  ASN A 361     -29.010  50.416  18.144  1.00  0.00           H  
ATOM   3185  HB2 ASN A 361     -31.281  50.878  17.244  1.00  0.00           H  
ATOM   3186  HB3 ASN A 361     -30.931  52.602  17.281  1.00  0.00           H  
ATOM   3187 HD21 ASN A 361     -31.290  52.805  20.843  1.00  0.00           H  
ATOM   3188 HD22 ASN A 361     -30.598  53.595  19.435  1.00  0.00           H  
ATOM   3189  N   GLN A 362     -27.459  50.954  15.872  1.00  0.00           N  
ATOM   3190  CA  GLN A 362     -26.852  50.718  14.558  1.00  0.00           C  
ATOM   3191  C   GLN A 362     -25.543  49.915  14.694  1.00  0.00           C  
ATOM   3192  O   GLN A 362     -24.680  50.258  15.507  1.00  0.00           O  
ATOM   3193  CB  GLN A 362     -26.625  52.091  13.896  1.00  0.00           C  
ATOM   3194  CG  GLN A 362     -26.199  52.011  12.426  1.00  0.00           C  
ATOM   3195  CD  GLN A 362     -26.079  53.399  11.808  1.00  0.00           C  
ATOM   3196  NE2 GLN A 362     -24.897  53.973  11.743  1.00  0.00           N  
ATOM   3197  OE1 GLN A 362     -27.059  53.993  11.371  1.00  0.00           O  
ATOM   3198  H   GLN A 362     -26.833  51.221  16.621  1.00  0.00           H  
ATOM   3199  HA  GLN A 362     -27.542  50.144  13.939  1.00  0.00           H  
ATOM   3200  HB2 GLN A 362     -27.557  52.657  13.944  1.00  0.00           H  
ATOM   3201  HB3 GLN A 362     -25.868  52.644  14.452  1.00  0.00           H  
ATOM   3202  HG2 GLN A 362     -26.948  51.460  11.864  1.00  0.00           H  
ATOM   3203  HG3 GLN A 362     -25.245  51.491  12.349  1.00  0.00           H  
ATOM   3204 HE21 GLN A 362     -24.072  53.486  12.056  1.00  0.00           H  
ATOM   3205 HE22 GLN A 362     -24.831  54.889  11.325  1.00  0.00           H  
ATOM   3206  N   ALA A 363     -25.359  48.878  13.873  1.00  0.00           N  
ATOM   3207  CA  ALA A 363     -24.077  48.182  13.727  1.00  0.00           C  
ATOM   3208  C   ALA A 363     -23.187  48.908  12.705  1.00  0.00           C  
ATOM   3209  O   ALA A 363     -23.685  49.367  11.670  1.00  0.00           O  
ATOM   3210  CB  ALA A 363     -24.318  46.720  13.343  1.00  0.00           C  
ATOM   3211  H   ALA A 363     -26.083  48.672  13.194  1.00  0.00           H  
ATOM   3212  HA  ALA A 363     -23.558  48.182  14.685  1.00  0.00           H  
ATOM   3213  HB1 ALA A 363     -24.858  46.665  12.401  1.00  0.00           H  
ATOM   3214  HB2 ALA A 363     -24.902  46.228  14.117  1.00  0.00           H  
ATOM   3215  HB3 ALA A 363     -23.363  46.206  13.237  1.00  0.00           H  
ATOM   3216  N   LYS A 364     -21.888  49.032  13.002  1.00  0.00           N  
ATOM   3217  CA  LYS A 364     -20.920  49.866  12.266  1.00  0.00           C  
ATOM   3218  C   LYS A 364     -19.606  49.118  12.018  1.00  0.00           C  
ATOM   3219  O   LYS A 364     -19.071  48.489  12.938  1.00  0.00           O  
ATOM   3220  CB  LYS A 364     -20.629  51.170  13.040  1.00  0.00           C  
ATOM   3221  CG  LYS A 364     -21.859  51.880  13.635  1.00  0.00           C  
ATOM   3222  CD  LYS A 364     -21.439  53.168  14.354  1.00  0.00           C  
ATOM   3223  CE  LYS A 364     -22.605  53.749  15.161  1.00  0.00           C  
ATOM   3224  NZ  LYS A 364     -22.182  54.959  15.906  1.00  0.00           N1+
ATOM   3225  H   LYS A 364     -21.579  48.640  13.887  1.00  0.00           H  
ATOM   3226  HA  LYS A 364     -21.338  50.132  11.295  1.00  0.00           H  
ATOM   3227  HB2 LYS A 364     -19.948  50.939  13.859  1.00  0.00           H  
ATOM   3228  HB3 LYS A 364     -20.113  51.859  12.368  1.00  0.00           H  
ATOM   3229  HG2 LYS A 364     -22.572  52.114  12.845  1.00  0.00           H  
ATOM   3230  HG3 LYS A 364     -22.336  51.225  14.364  1.00  0.00           H  
ATOM   3231  HD2 LYS A 364     -21.095  53.898  13.619  1.00  0.00           H  
ATOM   3232  HD3 LYS A 364     -20.621  52.942  15.039  1.00  0.00           H  
ATOM   3233  HE2 LYS A 364     -22.958  52.987  15.861  1.00  0.00           H  
ATOM   3234  HE3 LYS A 364     -23.430  53.991  14.485  1.00  0.00           H  
ATOM   3235  HZ1 LYS A 364     -21.405  54.761  16.524  1.00  0.00           H  
ATOM   3236  HZ2 LYS A 364     -21.890  55.695  15.281  1.00  0.00           H  
ATOM   3237  HZ3 LYS A 364     -22.939  55.325  16.481  1.00  0.00           H  
ATOM   3238  N   TRP A 365     -19.049  49.262  10.817  1.00  0.00           N  
ATOM   3239  CA  TRP A 365     -17.814  48.608  10.354  1.00  0.00           C  
ATOM   3240  C   TRP A 365     -16.966  49.525   9.470  1.00  0.00           C  
ATOM   3241  O   TRP A 365     -17.512  50.359   8.746  1.00  0.00           O  
ATOM   3242  CB  TRP A 365     -18.177  47.362   9.540  1.00  0.00           C  
ATOM   3243  CG  TRP A 365     -18.898  46.312  10.312  1.00  0.00           C  
ATOM   3244  CD1 TRP A 365     -18.324  45.516  11.235  1.00  0.00           C  
ATOM   3245  CD2 TRP A 365     -20.306  45.927  10.258  1.00  0.00           C  
ATOM   3246  NE1 TRP A 365     -19.274  44.673  11.762  1.00  0.00           N  
ATOM   3247  CE2 TRP A 365     -20.512  44.862  11.186  1.00  0.00           C  
ATOM   3248  CE3 TRP A 365     -21.423  46.347   9.504  1.00  0.00           C  
ATOM   3249  CZ2 TRP A 365     -21.760  44.240  11.354  1.00  0.00           C  
ATOM   3250  CZ3 TRP A 365     -22.671  45.711   9.644  1.00  0.00           C  
ATOM   3251  CH2 TRP A 365     -22.845  44.665  10.568  1.00  0.00           C  
ATOM   3252  H   TRP A 365     -19.567  49.794  10.128  1.00  0.00           H  
ATOM   3253  HA  TRP A 365     -17.207  48.306  11.209  1.00  0.00           H  
ATOM   3254  HB2 TRP A 365     -18.793  47.659   8.690  1.00  0.00           H  
ATOM   3255  HB3 TRP A 365     -17.264  46.917   9.142  1.00  0.00           H  
ATOM   3256  HD1 TRP A 365     -17.276  45.545  11.514  1.00  0.00           H  
ATOM   3257  HE1 TRP A 365     -19.052  43.990  12.481  1.00  0.00           H  
ATOM   3258  HE3 TRP A 365     -21.301  47.143   8.782  1.00  0.00           H  
ATOM   3259  HZ2 TRP A 365     -21.881  43.437  12.066  1.00  0.00           H  
ATOM   3260  HZ3 TRP A 365     -23.500  46.023   9.022  1.00  0.00           H  
ATOM   3261  HH2 TRP A 365     -23.811  44.186  10.670  1.00  0.00           H  
ATOM   3262  N   ALA A 366     -15.654  49.280   9.422  1.00  0.00           N  
ATOM   3263  CA  ALA A 366     -14.743  49.865   8.436  1.00  0.00           C  
ATOM   3264  C   ALA A 366     -14.155  48.793   7.502  1.00  0.00           C  
ATOM   3265  O   ALA A 366     -13.903  47.655   7.915  1.00  0.00           O  
ATOM   3266  CB  ALA A 366     -13.661  50.684   9.144  1.00  0.00           C  
ATOM   3267  H   ALA A 366     -15.285  48.547  10.010  1.00  0.00           H  
ATOM   3268  HA  ALA A 366     -15.300  50.557   7.808  1.00  0.00           H  
ATOM   3269  HB1 ALA A 366     -13.073  50.045   9.803  1.00  0.00           H  
ATOM   3270  HB2 ALA A 366     -14.130  51.481   9.718  1.00  0.00           H  
ATOM   3271  HB3 ALA A 366     -13.003  51.136   8.401  1.00  0.00           H  
ATOM   3272  N   VAL A 367     -13.933  49.170   6.241  1.00  0.00           N  
ATOM   3273  CA  VAL A 367     -13.401  48.314   5.167  1.00  0.00           C  
ATOM   3274  C   VAL A 367     -12.341  49.063   4.337  1.00  0.00           C  
ATOM   3275  O   VAL A 367     -12.442  50.288   4.176  1.00  0.00           O  
ATOM   3276  CB  VAL A 367     -14.525  47.768   4.252  1.00  0.00           C  
ATOM   3277  CG1 VAL A 367     -15.599  47.003   5.037  1.00  0.00           C  
ATOM   3278  CG2 VAL A 367     -15.237  48.854   3.434  1.00  0.00           C  
ATOM   3279  H   VAL A 367     -14.141  50.135   6.003  1.00  0.00           H  
ATOM   3280  HA  VAL A 367     -12.915  47.456   5.628  1.00  0.00           H  
ATOM   3281  HB  VAL A 367     -14.077  47.068   3.548  1.00  0.00           H  
ATOM   3282 HG11 VAL A 367     -16.173  47.682   5.667  1.00  0.00           H  
ATOM   3283 HG12 VAL A 367     -15.131  46.246   5.663  1.00  0.00           H  
ATOM   3284 HG13 VAL A 367     -16.276  46.509   4.342  1.00  0.00           H  
ATOM   3285 HG21 VAL A 367     -15.665  49.609   4.093  1.00  0.00           H  
ATOM   3286 HG22 VAL A 367     -16.032  48.402   2.841  1.00  0.00           H  
ATOM   3287 HG23 VAL A 367     -14.536  49.326   2.750  1.00  0.00           H  
ATOM   3288  N   PRO A 368     -11.347  48.368   3.754  1.00  0.00           N  
ATOM   3289  CA  PRO A 368     -10.434  48.962   2.782  1.00  0.00           C  
ATOM   3290  C   PRO A 368     -11.133  49.163   1.425  1.00  0.00           C  
ATOM   3291  O   PRO A 368     -11.995  48.369   1.029  1.00  0.00           O  
ATOM   3292  CB  PRO A 368      -9.257  47.992   2.704  1.00  0.00           C  
ATOM   3293  CG  PRO A 368      -9.894  46.631   2.984  1.00  0.00           C  
ATOM   3294  CD  PRO A 368     -11.035  46.958   3.946  1.00  0.00           C  
ATOM   3295  HA  PRO A 368     -10.072  49.927   3.141  1.00  0.00           H  
ATOM   3296  HB2 PRO A 368      -8.772  48.033   1.732  1.00  0.00           H  
ATOM   3297  HB3 PRO A 368      -8.542  48.214   3.494  1.00  0.00           H  
ATOM   3298  HG2 PRO A 368      -9.181  45.936   3.428  1.00  0.00           H  
ATOM   3299  HG3 PRO A 368     -10.304  46.220   2.065  1.00  0.00           H  
ATOM   3300  HD2 PRO A 368     -10.707  46.794   4.972  1.00  0.00           H  
ATOM   3301  HD3 PRO A 368     -11.896  46.330   3.718  1.00  0.00           H  
ATOM   3302  N   THR A 369     -10.779  50.236   0.712  1.00  0.00           N  
ATOM   3303  CA  THR A 369     -11.437  50.676  -0.540  1.00  0.00           C  
ATOM   3304  C   THR A 369     -10.461  51.303  -1.545  1.00  0.00           C  
ATOM   3305  O   THR A 369      -9.305  51.602  -1.222  1.00  0.00           O  
ATOM   3306  CB  THR A 369     -12.560  51.702  -0.259  1.00  0.00           C  
ATOM   3307  OG1 THR A 369     -12.037  52.892   0.291  1.00  0.00           O  
ATOM   3308  CG2 THR A 369     -13.616  51.207   0.722  1.00  0.00           C  
ATOM   3309  H   THR A 369     -10.059  50.841   1.093  1.00  0.00           H  
ATOM   3310  HA  THR A 369     -11.891  49.816  -1.032  1.00  0.00           H  
ATOM   3311  HB  THR A 369     -13.064  51.941  -1.196  1.00  0.00           H  
ATOM   3312 HG21 THR A 369     -13.952  50.219   0.425  1.00  0.00           H  
ATOM   3313 HG22 THR A 369     -13.205  51.147   1.728  1.00  0.00           H  
ATOM   3314 HG23 THR A 369     -14.464  51.892   0.716  1.00  0.00           H  
ATOM   3315  HG1 THR A 369     -11.638  52.637   1.137  1.00  0.00           H  
ATOM   3316  N   THR A 370     -10.973  51.600  -2.740  1.00  0.00           N  
ATOM   3317  CA  THR A 370     -10.502  52.682  -3.626  1.00  0.00           C  
ATOM   3318  C   THR A 370     -11.622  53.699  -3.868  1.00  0.00           C  
ATOM   3319  O   THR A 370     -12.808  53.351  -3.851  1.00  0.00           O  
ATOM   3320  CB  THR A 370      -9.978  52.155  -4.973  1.00  0.00           C  
ATOM   3321  OG1 THR A 370     -10.813  51.145  -5.511  1.00  0.00           O  
ATOM   3322  CG2 THR A 370      -8.564  51.599  -4.828  1.00  0.00           C  
ATOM   3323  H   THR A 370     -11.898  51.236  -2.946  1.00  0.00           H  
ATOM   3324  HA  THR A 370      -9.685  53.219  -3.143  1.00  0.00           H  
ATOM   3325  HB  THR A 370      -9.937  52.980  -5.686  1.00  0.00           H  
ATOM   3326 HG21 THR A 370      -7.863  52.427  -4.720  1.00  0.00           H  
ATOM   3327 HG22 THR A 370      -8.490  50.973  -3.941  1.00  0.00           H  
ATOM   3328 HG23 THR A 370      -8.302  51.019  -5.712  1.00  0.00           H  
ATOM   3329  HG1 THR A 370     -10.661  50.344  -4.988  1.00  0.00           H  
ATOM   3330  N   ARG A 371     -11.256  54.954  -4.147  1.00  0.00           N  
ATOM   3331  CA  ARG A 371     -12.162  56.046  -4.552  1.00  0.00           C  
ATOM   3332  C   ARG A 371     -11.817  56.570  -5.947  1.00  0.00           C  
ATOM   3333  O   ARG A 371     -10.682  56.445  -6.406  1.00  0.00           O  
ATOM   3334  CB  ARG A 371     -12.134  57.177  -3.513  1.00  0.00           C  
ATOM   3335  CG  ARG A 371     -12.930  56.865  -2.235  1.00  0.00           C  
ATOM   3336  CD  ARG A 371     -12.684  57.904  -1.132  1.00  0.00           C  
ATOM   3337  NE  ARG A 371     -12.966  59.286  -1.576  1.00  0.00           N  
ATOM   3338  CZ  ARG A 371     -13.661  60.215  -0.949  1.00  0.00           C  
ATOM   3339  NH1 ARG A 371     -14.464  59.945   0.037  1.00  0.00           N  
ATOM   3340  NH2 ARG A 371     -13.564  61.461  -1.311  1.00  0.00           N1+
ATOM   3341  H   ARG A 371     -10.265  55.161  -4.123  1.00  0.00           H  
ATOM   3342  HA  ARG A 371     -13.186  55.683  -4.614  1.00  0.00           H  
ATOM   3343  HB2 ARG A 371     -11.099  57.409  -3.258  1.00  0.00           H  
ATOM   3344  HB3 ARG A 371     -12.587  58.056  -3.966  1.00  0.00           H  
ATOM   3345  HG2 ARG A 371     -12.645  55.884  -1.854  1.00  0.00           H  
ATOM   3346  HG3 ARG A 371     -13.994  56.850  -2.470  1.00  0.00           H  
ATOM   3347  HD2 ARG A 371     -11.637  57.843  -0.829  1.00  0.00           H  
ATOM   3348  HD3 ARG A 371     -13.289  57.643  -0.266  1.00  0.00           H  
ATOM   3349  HE  ARG A 371     -12.447  59.616  -2.386  1.00  0.00           H  
ATOM   3350 HH11 ARG A 371     -14.990  60.674   0.481  1.00  0.00           H  
ATOM   3351 HH12 ARG A 371     -14.721  58.980   0.199  1.00  0.00           H  
ATOM   3352 HH21 ARG A 371     -12.961  61.716  -2.088  1.00  0.00           H  
ATOM   3353 HH22 ARG A 371     -14.097  62.167  -0.840  1.00  0.00           H  
ATOM   3354  N   THR A 372     -12.789  57.190  -6.611  1.00  0.00           N  
ATOM   3355  CA  THR A 372     -12.648  57.793  -7.955  1.00  0.00           C  
ATOM   3356  C   THR A 372     -11.865  59.113  -7.964  1.00  0.00           C  
ATOM   3357  O   THR A 372     -11.354  59.523  -9.008  1.00  0.00           O  
ATOM   3358  CB  THR A 372     -14.018  58.009  -8.621  1.00  0.00           C  
ATOM   3359  OG1 THR A 372     -14.866  58.826  -7.835  1.00  0.00           O  
ATOM   3360  CG2 THR A 372     -14.748  56.690  -8.869  1.00  0.00           C  
ATOM   3361  H   THR A 372     -13.687  57.253  -6.149  1.00  0.00           H  
ATOM   3362  HA  THR A 372     -12.091  57.101  -8.587  1.00  0.00           H  
ATOM   3363  HB  THR A 372     -13.862  58.494  -9.586  1.00  0.00           H  
ATOM   3364 HG21 THR A 372     -14.122  56.031  -9.471  1.00  0.00           H  
ATOM   3365 HG22 THR A 372     -14.987  56.196  -7.927  1.00  0.00           H  
ATOM   3366 HG23 THR A 372     -15.670  56.891  -9.415  1.00  0.00           H  
ATOM   3367  HG1 THR A 372     -15.070  58.328  -7.024  1.00  0.00           H  
ATOM   3368  N   ASP A 373     -11.703  59.750  -6.800  1.00  0.00           N  
ATOM   3369  CA  ASP A 373     -10.911  60.970  -6.578  1.00  0.00           C  
ATOM   3370  C   ASP A 373      -9.520  60.697  -5.964  1.00  0.00           C  
ATOM   3371  O   ASP A 373      -8.890  61.607  -5.418  1.00  0.00           O  
ATOM   3372  CB  ASP A 373     -11.731  61.983  -5.755  1.00  0.00           C  
ATOM   3373  CG  ASP A 373     -11.830  61.635  -4.261  1.00  0.00           C  
ATOM   3374  OD1 ASP A 373     -11.810  60.440  -3.890  1.00  0.00           O  
ATOM   3375  OD2 ASP A 373     -11.967  62.555  -3.419  1.00  0.00           O1-
ATOM   3376  H   ASP A 373     -12.160  59.357  -5.989  1.00  0.00           H  
ATOM   3377  HA  ASP A 373     -10.726  61.432  -7.547  1.00  0.00           H  
ATOM   3378  HB2 ASP A 373     -12.736  62.058  -6.174  1.00  0.00           H  
ATOM   3379  HB3 ASP A 373     -11.262  62.964  -5.854  1.00  0.00           H  
ATOM   3380  N   ASP A 374      -9.023  59.456  -6.030  1.00  0.00           N  
ATOM   3381  CA  ASP A 374      -7.757  59.053  -5.401  1.00  0.00           C  
ATOM   3382  C   ASP A 374      -6.532  59.765  -5.999  1.00  0.00           C  
ATOM   3383  O   ASP A 374      -5.729  60.328  -5.248  1.00  0.00           O  
ATOM   3384  CB  ASP A 374      -7.612  57.519  -5.391  1.00  0.00           C  
ATOM   3385  CG  ASP A 374      -7.253  56.879  -6.747  1.00  0.00           C  
ATOM   3386  OD2 ASP A 374      -6.246  56.134  -6.828  1.00  0.00           O1-
ATOM   3387  OD1 ASP A 374      -7.988  57.079  -7.743  1.00  0.00           O  
ATOM   3388  H   ASP A 374      -9.573  58.744  -6.492  1.00  0.00           H  
ATOM   3389  HA  ASP A 374      -7.803  59.364  -4.358  1.00  0.00           H  
ATOM   3390  HB2 ASP A 374      -8.533  57.076  -5.012  1.00  0.00           H  
ATOM   3391  HB3 ASP A 374      -6.837  57.275  -4.668  1.00  0.00           H  
ATOM   3392  N   LYS A 375      -6.457  59.894  -7.332  1.00  0.00           N  
ATOM   3393  CA  LYS A 375      -5.380  60.635  -8.020  1.00  0.00           C  
ATOM   3394  C   LYS A 375      -5.609  62.146  -8.132  1.00  0.00           C  
ATOM   3395  O   LYS A 375      -4.678  62.885  -8.465  1.00  0.00           O  
ATOM   3396  CB  LYS A 375      -5.049  59.992  -9.376  1.00  0.00           C  
ATOM   3397  CG  LYS A 375      -4.420  58.605  -9.187  1.00  0.00           C  
ATOM   3398  CD  LYS A 375      -3.820  58.083 -10.499  1.00  0.00           C  
ATOM   3399  CE  LYS A 375      -3.030  56.788 -10.277  1.00  0.00           C  
ATOM   3400  NZ  LYS A 375      -3.909  55.670  -9.854  1.00  0.00           N1+
ATOM   3401  H   LYS A 375      -7.168  59.436  -7.890  1.00  0.00           H  
ATOM   3402  HA  LYS A 375      -4.491  60.551  -7.401  1.00  0.00           H  
ATOM   3403  HB2 LYS A 375      -5.951  59.914  -9.986  1.00  0.00           H  
ATOM   3404  HB3 LYS A 375      -4.332  60.628  -9.899  1.00  0.00           H  
ATOM   3405  HG2 LYS A 375      -3.627  58.668  -8.443  1.00  0.00           H  
ATOM   3406  HG3 LYS A 375      -5.181  57.913  -8.829  1.00  0.00           H  
ATOM   3407  HD2 LYS A 375      -3.133  58.831 -10.900  1.00  0.00           H  
ATOM   3408  HD3 LYS A 375      -4.613  57.916 -11.230  1.00  0.00           H  
ATOM   3409  HE2 LYS A 375      -2.260  56.972  -9.521  1.00  0.00           H  
ATOM   3410  HE3 LYS A 375      -2.523  56.527 -11.211  1.00  0.00           H  
ATOM   3411  HZ1 LYS A 375      -4.376  55.886  -8.985  1.00  0.00           H  
ATOM   3412  HZ2 LYS A 375      -4.610  55.480 -10.554  1.00  0.00           H  
ATOM   3413  HZ3 LYS A 375      -3.368  54.822  -9.717  1.00  0.00           H  
ATOM   3414  N   LEU A 376      -6.792  62.622  -7.739  1.00  0.00           N  
ATOM   3415  CA  LEU A 376      -7.099  64.049  -7.565  1.00  0.00           C  
ATOM   3416  C   LEU A 376      -6.632  64.603  -6.199  1.00  0.00           C  
ATOM   3417  O   LEU A 376      -6.717  65.816  -5.976  1.00  0.00           O  
ATOM   3418  CB  LEU A 376      -8.610  64.284  -7.776  1.00  0.00           C  
ATOM   3419  CG  LEU A 376      -9.193  63.764  -9.105  1.00  0.00           C  
ATOM   3420  CD1 LEU A 376     -10.677  64.120  -9.192  1.00  0.00           C  
ATOM   3421  CD2 LEU A 376      -8.490  64.356 -10.329  1.00  0.00           C  
ATOM   3422  H   LEU A 376      -7.492  61.948  -7.470  1.00  0.00           H  
ATOM   3423  HA  LEU A 376      -6.561  64.619  -8.324  1.00  0.00           H  
ATOM   3424  HB2 LEU A 376      -9.151  63.813  -6.955  1.00  0.00           H  
ATOM   3425  HB3 LEU A 376      -8.798  65.357  -7.716  1.00  0.00           H  
ATOM   3426  HG  LEU A 376      -9.102  62.679  -9.142  1.00  0.00           H  
ATOM   3427 HD11 LEU A 376     -10.805  65.203  -9.196  1.00  0.00           H  
ATOM   3428 HD12 LEU A 376     -11.208  63.702  -8.337  1.00  0.00           H  
ATOM   3429 HD13 LEU A 376     -11.103  63.703 -10.105  1.00  0.00           H  
ATOM   3430 HD21 LEU A 376      -8.525  65.445 -10.290  1.00  0.00           H  
ATOM   3431 HD22 LEU A 376      -8.982  64.011 -11.239  1.00  0.00           H  
ATOM   3432 HD23 LEU A 376      -7.452  64.027 -10.357  1.00  0.00           H  
ATOM   3433  N   ARG A 377      -6.161  63.740  -5.282  1.00  0.00           N  
ATOM   3434  CA  ARG A 377      -5.884  64.082  -3.871  1.00  0.00           C  
ATOM   3435  C   ARG A 377      -4.575  63.510  -3.309  1.00  0.00           C  
ATOM   3436  O   ARG A 377      -3.876  64.216  -2.577  1.00  0.00           O  
ATOM   3437  CB  ARG A 377      -7.088  63.596  -3.042  1.00  0.00           C  
ATOM   3438  CG  ARG A 377      -7.101  64.146  -1.605  1.00  0.00           C  
ATOM   3439  CD  ARG A 377      -8.225  63.517  -0.773  1.00  0.00           C  
ATOM   3440  NE  ARG A 377      -9.560  63.735  -1.368  1.00  0.00           N  
ATOM   3441  CZ  ARG A 377     -10.353  64.779  -1.212  1.00  0.00           C  
ATOM   3442  NH1 ARG A 377     -10.049  65.781  -0.436  1.00  0.00           N  
ATOM   3443  NH2 ARG A 377     -11.482  64.830  -1.854  1.00  0.00           N1+
ATOM   3444  H   ARG A 377      -6.158  62.763  -5.542  1.00  0.00           H  
ATOM   3445  HA  ARG A 377      -5.814  65.166  -3.767  1.00  0.00           H  
ATOM   3446  HB2 ARG A 377      -8.004  63.918  -3.540  1.00  0.00           H  
ATOM   3447  HB3 ARG A 377      -7.087  62.504  -3.011  1.00  0.00           H  
ATOM   3448  HG2 ARG A 377      -7.229  65.229  -1.634  1.00  0.00           H  
ATOM   3449  HG3 ARG A 377      -6.156  63.919  -1.112  1.00  0.00           H  
ATOM   3450  HD2 ARG A 377      -8.190  63.918   0.241  1.00  0.00           H  
ATOM   3451  HD3 ARG A 377      -8.033  62.446  -0.708  1.00  0.00           H  
ATOM   3452  HE  ARG A 377      -9.896  63.025  -2.000  1.00  0.00           H  
ATOM   3453 HH11 ARG A 377      -9.189  65.756   0.080  1.00  0.00           H  
ATOM   3454 HH12 ARG A 377     -10.676  66.559  -0.342  1.00  0.00           H  
ATOM   3455 HH21 ARG A 377     -11.728  64.062  -2.477  1.00  0.00           H  
ATOM   3456 HH22 ARG A 377     -12.095  65.618  -1.752  1.00  0.00           H  
ATOM   3457  N   MET A 378      -4.267  62.241  -3.590  1.00  0.00           N  
ATOM   3458  CA  MET A 378      -3.363  61.417  -2.766  1.00  0.00           C  
ATOM   3459  C   MET A 378      -2.044  61.009  -3.461  1.00  0.00           C  
ATOM   3460  O   MET A 378      -1.192  60.358  -2.849  1.00  0.00           O  
ATOM   3461  CB  MET A 378      -4.173  60.209  -2.251  1.00  0.00           C  
ATOM   3462  CG  MET A 378      -3.744  59.698  -0.870  1.00  0.00           C  
ATOM   3463  SD  MET A 378      -4.257  60.763   0.512  1.00  0.00           S  
ATOM   3464  CE  MET A 378      -2.658  61.425   1.053  1.00  0.00           C  
ATOM   3465  H   MET A 378      -4.891  61.741  -4.212  1.00  0.00           H  
ATOM   3466  HA  MET A 378      -3.071  62.004  -1.896  1.00  0.00           H  
ATOM   3467  HB2 MET A 378      -4.104  59.401  -2.975  1.00  0.00           H  
ATOM   3468  HB3 MET A 378      -5.228  60.479  -2.174  1.00  0.00           H  
ATOM   3469  HG2 MET A 378      -2.665  59.547  -0.846  1.00  0.00           H  
ATOM   3470  HG3 MET A 378      -4.214  58.725  -0.721  1.00  0.00           H  
ATOM   3471  HE1 MET A 378      -2.814  62.141   1.861  1.00  0.00           H  
ATOM   3472  HE2 MET A 378      -2.159  61.925   0.223  1.00  0.00           H  
ATOM   3473  HE3 MET A 378      -2.032  60.611   1.419  1.00  0.00           H  
ATOM   3474  N   GLU A 379      -1.819  61.429  -4.714  1.00  0.00           N  
ATOM   3475  CA  GLU A 379      -0.588  61.157  -5.495  1.00  0.00           C  
ATOM   3476  C   GLU A 379       0.685  61.754  -4.867  1.00  0.00           C  
ATOM   3477  O   GLU A 379       1.787  61.243  -5.091  1.00  0.00           O  
ATOM   3478  CB  GLU A 379      -0.742  61.722  -6.920  1.00  0.00           C  
ATOM   3479  CG  GLU A 379      -1.660  60.882  -7.814  1.00  0.00           C  
ATOM   3480  CD  GLU A 379      -0.902  59.762  -8.550  1.00  0.00           C  
ATOM   3481  OE1 GLU A 379      -0.629  58.699  -7.943  1.00  0.00           O  
ATOM   3482  OE2 GLU A 379      -0.568  59.933  -9.748  1.00  0.00           O1-
ATOM   3483  H   GLU A 379      -2.549  61.967  -5.159  1.00  0.00           H  
ATOM   3484  HA  GLU A 379      -0.436  60.078  -5.558  1.00  0.00           H  
ATOM   3485  HB2 GLU A 379      -1.143  62.734  -6.851  1.00  0.00           H  
ATOM   3486  HB3 GLU A 379       0.236  61.789  -7.400  1.00  0.00           H  
ATOM   3487  HG2 GLU A 379      -2.127  61.543  -8.548  1.00  0.00           H  
ATOM   3488  HG3 GLU A 379      -2.450  60.453  -7.202  1.00  0.00           H  
ATOM   3489  N   THR A 380       0.546  62.790  -4.033  1.00  0.00           N  
ATOM   3490  CA  THR A 380       1.645  63.389  -3.249  1.00  0.00           C  
ATOM   3491  C   THR A 380       2.183  62.457  -2.158  1.00  0.00           C  
ATOM   3492  O   THR A 380       3.330  62.609  -1.733  1.00  0.00           O  
ATOM   3493  CB  THR A 380       1.194  64.702  -2.587  1.00  0.00           C  
ATOM   3494  OG1 THR A 380       0.037  64.487  -1.799  1.00  0.00           O  
ATOM   3495  CG2 THR A 380       0.861  65.779  -3.620  1.00  0.00           C  
ATOM   3496  H   THR A 380      -0.384  63.158  -3.888  1.00  0.00           H  
ATOM   3497  HA  THR A 380       2.475  63.615  -3.918  1.00  0.00           H  
ATOM   3498  HB  THR A 380       1.998  65.073  -1.950  1.00  0.00           H  
ATOM   3499 HG21 THR A 380       1.725  65.946  -4.263  1.00  0.00           H  
ATOM   3500 HG22 THR A 380       0.012  65.474  -4.233  1.00  0.00           H  
ATOM   3501 HG23 THR A 380       0.619  66.712  -3.111  1.00  0.00           H  
ATOM   3502  HG1 THR A 380      -0.206  65.342  -1.411  1.00  0.00           H  
ATOM   3503  N   CYS A 381       1.385  61.477  -1.720  1.00  0.00           N  
ATOM   3504  CA  CYS A 381       1.736  60.481  -0.706  1.00  0.00           C  
ATOM   3505  C   CYS A 381       2.150  59.137  -1.321  1.00  0.00           C  
ATOM   3506  O   CYS A 381       3.141  58.541  -0.893  1.00  0.00           O  
ATOM   3507  CB  CYS A 381       0.534  60.347   0.241  1.00  0.00           C  
ATOM   3508  SG  CYS A 381       0.875  59.207   1.616  1.00  0.00           S  
ATOM   3509  H   CYS A 381       0.454  61.431  -2.114  1.00  0.00           H  
ATOM   3510  HA  CYS A 381       2.587  60.833  -0.128  1.00  0.00           H  
ATOM   3511  HB2 CYS A 381      -0.333  59.988  -0.317  1.00  0.00           H  
ATOM   3512  HB3 CYS A 381       0.298  61.331   0.651  1.00  0.00           H  
ATOM   3513  HG  CYS A 381       1.046  58.090   0.897  1.00  0.00           H  
ATOM   3514  N   PHE A 382       1.424  58.657  -2.335  1.00  0.00           N  
ATOM   3515  CA  PHE A 382       1.594  57.300  -2.871  1.00  0.00           C  
ATOM   3516  C   PHE A 382       2.960  57.080  -3.540  1.00  0.00           C  
ATOM   3517  O   PHE A 382       3.639  56.096  -3.241  1.00  0.00           O  
ATOM   3518  CB  PHE A 382       0.440  57.008  -3.834  1.00  0.00           C  
ATOM   3519  CG  PHE A 382       0.331  55.560  -4.277  1.00  0.00           C  
ATOM   3520  CD1 PHE A 382      -0.024  54.568  -3.343  1.00  0.00           C  
ATOM   3521  CD2 PHE A 382       0.501  55.212  -5.631  1.00  0.00           C  
ATOM   3522  CE1 PHE A 382      -0.228  53.242  -3.761  1.00  0.00           C  
ATOM   3523  CE2 PHE A 382       0.298  53.884  -6.050  1.00  0.00           C  
ATOM   3524  CZ  PHE A 382      -0.074  52.900  -5.116  1.00  0.00           C  
ATOM   3525  H   PHE A 382       0.622  59.193  -2.644  1.00  0.00           H  
ATOM   3526  HA  PHE A 382       1.525  56.596  -2.041  1.00  0.00           H  
ATOM   3527  HB2 PHE A 382      -0.493  57.265  -3.331  1.00  0.00           H  
ATOM   3528  HB3 PHE A 382       0.528  57.654  -4.708  1.00  0.00           H  
ATOM   3529  HD1 PHE A 382      -0.160  54.827  -2.302  1.00  0.00           H  
ATOM   3530  HD2 PHE A 382       0.762  55.970  -6.358  1.00  0.00           H  
ATOM   3531  HE1 PHE A 382      -0.506  52.486  -3.040  1.00  0.00           H  
ATOM   3532  HE2 PHE A 382       0.418  53.622  -7.093  1.00  0.00           H  
ATOM   3533  HZ  PHE A 382      -0.234  51.880  -5.438  1.00  0.00           H  
ATOM   3534  N   GLN A 383       3.437  58.047  -4.331  1.00  0.00           N  
ATOM   3535  CA  GLN A 383       4.772  58.006  -4.950  1.00  0.00           C  
ATOM   3536  C   GLN A 383       5.899  58.063  -3.908  1.00  0.00           C  
ATOM   3537  O   GLN A 383       6.892  57.342  -4.026  1.00  0.00           O  
ATOM   3538  CB  GLN A 383       4.919  59.176  -5.941  1.00  0.00           C  
ATOM   3539  CG  GLN A 383       4.440  58.844  -7.362  1.00  0.00           C  
ATOM   3540  CD  GLN A 383       3.011  58.316  -7.444  1.00  0.00           C  
ATOM   3541  OE1 GLN A 383       2.761  57.189  -7.857  1.00  0.00           O  
ATOM   3542  NE2 GLN A 383       2.020  59.100  -7.086  1.00  0.00           N  
ATOM   3543  H   GLN A 383       2.841  58.843  -4.516  1.00  0.00           H  
ATOM   3544  HA  GLN A 383       4.888  57.068  -5.495  1.00  0.00           H  
ATOM   3545  HB2 GLN A 383       4.388  60.052  -5.564  1.00  0.00           H  
ATOM   3546  HB3 GLN A 383       5.974  59.445  -6.017  1.00  0.00           H  
ATOM   3547  HG2 GLN A 383       5.113  58.100  -7.790  1.00  0.00           H  
ATOM   3548  HG3 GLN A 383       4.512  59.747  -7.970  1.00  0.00           H  
ATOM   3549 HE21 GLN A 383       1.071  58.781  -7.277  1.00  0.00           H  
ATOM   3550 HE22 GLN A 383       2.198  60.018  -6.699  1.00  0.00           H  
ATOM   3551  N   GLN A 384       5.737  58.877  -2.861  1.00  0.00           N  
ATOM   3552  CA  GLN A 384       6.748  59.064  -1.813  1.00  0.00           C  
ATOM   3553  C   GLN A 384       6.854  57.847  -0.877  1.00  0.00           C  
ATOM   3554  O   GLN A 384       7.958  57.458  -0.486  1.00  0.00           O  
ATOM   3555  CB  GLN A 384       6.430  60.341  -1.015  1.00  0.00           C  
ATOM   3556  CG  GLN A 384       6.377  61.629  -1.859  1.00  0.00           C  
ATOM   3557  CD  GLN A 384       7.691  62.038  -2.527  1.00  0.00           C  
ATOM   3558  OE1 GLN A 384       8.766  61.495  -2.295  1.00  0.00           O  
ATOM   3559  NE2 GLN A 384       7.656  63.016  -3.406  1.00  0.00           N  
ATOM   3560  H   GLN A 384       4.886  59.419  -2.810  1.00  0.00           H  
ATOM   3561  HA  GLN A 384       7.722  59.185  -2.286  1.00  0.00           H  
ATOM   3562  HB2 GLN A 384       5.465  60.217  -0.523  1.00  0.00           H  
ATOM   3563  HB3 GLN A 384       7.181  60.466  -0.239  1.00  0.00           H  
ATOM   3564  HG2 GLN A 384       6.065  62.444  -1.209  1.00  0.00           H  
ATOM   3565  HG3 GLN A 384       5.616  61.524  -2.632  1.00  0.00           H  
ATOM   3566 HE21 GLN A 384       6.786  63.480  -3.615  1.00  0.00           H  
ATOM   3567 HE22 GLN A 384       8.519  63.301  -3.841  1.00  0.00           H  
ATOM   3568  N   ALA A 385       5.727  57.193  -0.581  1.00  0.00           N  
ATOM   3569  CA  ALA A 385       5.664  55.999   0.262  1.00  0.00           C  
ATOM   3570  C   ALA A 385       6.095  54.719  -0.474  1.00  0.00           C  
ATOM   3571  O   ALA A 385       6.848  53.914   0.082  1.00  0.00           O  
ATOM   3572  CB  ALA A 385       4.237  55.869   0.792  1.00  0.00           C  
ATOM   3573  H   ALA A 385       4.851  57.585  -0.907  1.00  0.00           H  
ATOM   3574  HA  ALA A 385       6.332  56.131   1.114  1.00  0.00           H  
ATOM   3575  HB1 ALA A 385       3.547  55.741  -0.043  1.00  0.00           H  
ATOM   3576  HB2 ALA A 385       3.961  56.760   1.355  1.00  0.00           H  
ATOM   3577  HB3 ALA A 385       4.176  54.998   1.443  1.00  0.00           H  
ATOM   3578  N   CYX A 386       5.713  54.564  -1.747  1.00  0.00           N  
ATOM   3579  CA  CYX A 386       6.052  53.388  -2.555  1.00  0.00           C  
ATOM   3580  C   CYX A 386       7.491  53.399  -3.105  1.00  0.00           C  
ATOM   3581  O   CYX A 386       7.950  52.371  -3.598  1.00  0.00           O  
ATOM   3582  CB  CYX A 386       5.007  53.189  -3.658  1.00  0.00           C  
ATOM   3583  SG  CYX A 386       3.346  52.822  -3.026  1.00  0.00           S  
ATOM   3584  H   CYX A 386       5.076  55.245  -2.146  1.00  0.00           H  
ATOM   3585  HA  CYX A 386       5.990  52.512  -1.909  1.00  0.00           H  
ATOM   3586  HB2 CYX A 386       5.323  52.353  -4.283  1.00  0.00           H  
ATOM   3587  HB3 CYX A 386       4.965  54.076  -4.290  1.00  0.00           H  
ATOM   3588  N   LYS A 387       8.241  54.499  -2.939  1.00  0.00           N  
ATOM   3589  CA  LYS A 387       9.720  54.579  -3.033  1.00  0.00           C  
ATOM   3590  C   LYS A 387      10.406  54.508  -1.646  1.00  0.00           C  
ATOM   3591  O   LYS A 387      11.600  54.796  -1.522  1.00  0.00           O  
ATOM   3592  CB  LYS A 387      10.118  55.839  -3.841  1.00  0.00           C  
ATOM   3593  CG  LYS A 387      10.219  55.675  -5.371  1.00  0.00           C  
ATOM   3594  CD  LYS A 387       8.960  55.179  -6.106  1.00  0.00           C  
ATOM   3595  CE  LYS A 387       8.893  53.650  -6.224  1.00  0.00           C  
ATOM   3596  NZ  LYS A 387       9.830  53.103  -7.237  1.00  0.00           N1+
ATOM   3597  H   LYS A 387       7.757  55.327  -2.615  1.00  0.00           H  
ATOM   3598  HA  LYS A 387      10.102  53.707  -3.564  1.00  0.00           H  
ATOM   3599  HB2 LYS A 387       9.426  56.650  -3.612  1.00  0.00           H  
ATOM   3600  HB3 LYS A 387      11.101  56.181  -3.517  1.00  0.00           H  
ATOM   3601  HG2 LYS A 387      10.468  56.656  -5.777  1.00  0.00           H  
ATOM   3602  HG3 LYS A 387      11.058  55.016  -5.599  1.00  0.00           H  
ATOM   3603  HD2 LYS A 387       8.939  55.608  -7.109  1.00  0.00           H  
ATOM   3604  HD3 LYS A 387       8.075  55.535  -5.580  1.00  0.00           H  
ATOM   3605  HE2 LYS A 387       7.869  53.362  -6.481  1.00  0.00           H  
ATOM   3606  HE3 LYS A 387       9.128  53.219  -5.253  1.00  0.00           H  
ATOM   3607  HZ1 LYS A 387       9.604  53.426  -8.164  1.00  0.00           H  
ATOM   3608  HZ2 LYS A 387      10.784  53.359  -7.034  1.00  0.00           H  
ATOM   3609  HZ3 LYS A 387       9.784  52.085  -7.234  1.00  0.00           H  
ATOM   3610  N   GLY A 388       9.659  54.148  -0.598  1.00  0.00           N  
ATOM   3611  CA  GLY A 388      10.075  54.151   0.810  1.00  0.00           C  
ATOM   3612  C   GLY A 388       9.488  52.985   1.618  1.00  0.00           C  
ATOM   3613  O   GLY A 388       9.748  51.816   1.313  1.00  0.00           O  
ATOM   3614  H   GLY A 388       8.692  53.922  -0.779  1.00  0.00           H  
ATOM   3615  HA2 GLY A 388      11.161  54.090   0.885  1.00  0.00           H  
ATOM   3616  HA3 GLY A 388       9.764  55.093   1.264  1.00  0.00           H  
ATOM   3617  N   LYS A 389       8.743  53.294   2.689  1.00  0.00           N  
ATOM   3618  CA  LYS A 389       8.384  52.360   3.781  1.00  0.00           C  
ATOM   3619  C   LYS A 389       7.541  51.143   3.373  1.00  0.00           C  
ATOM   3620  O   LYS A 389       7.654  50.107   4.030  1.00  0.00           O  
ATOM   3621  CB  LYS A 389       7.655  53.128   4.900  1.00  0.00           C  
ATOM   3622  CG  LYS A 389       8.471  54.256   5.553  1.00  0.00           C  
ATOM   3623  CD  LYS A 389       9.669  53.749   6.366  1.00  0.00           C  
ATOM   3624  CE  LYS A 389      10.341  54.932   7.072  1.00  0.00           C  
ATOM   3625  NZ  LYS A 389      11.512  54.496   7.875  1.00  0.00           N1+
ATOM   3626  H   LYS A 389       8.541  54.274   2.834  1.00  0.00           H  
ATOM   3627  HA  LYS A 389       9.306  51.947   4.193  1.00  0.00           H  
ATOM   3628  HB2 LYS A 389       6.739  53.552   4.487  1.00  0.00           H  
ATOM   3629  HB3 LYS A 389       7.365  52.427   5.684  1.00  0.00           H  
ATOM   3630  HG2 LYS A 389       8.823  54.951   4.791  1.00  0.00           H  
ATOM   3631  HG3 LYS A 389       7.809  54.804   6.223  1.00  0.00           H  
ATOM   3632  HD2 LYS A 389      10.388  53.267   5.702  1.00  0.00           H  
ATOM   3633  HD3 LYS A 389       9.325  53.028   7.109  1.00  0.00           H  
ATOM   3634  HE2 LYS A 389       9.604  55.419   7.717  1.00  0.00           H  
ATOM   3635  HE3 LYS A 389      10.655  55.658   6.316  1.00  0.00           H  
ATOM   3636  HZ1 LYS A 389      11.241  53.837   8.589  1.00  0.00           H  
ATOM   3637  HZ2 LYS A 389      12.210  54.055   7.294  1.00  0.00           H  
ATOM   3638  HZ3 LYS A 389      11.950  55.282   8.333  1.00  0.00           H  
ATOM   3639  N   ASN A 390       6.751  51.221   2.297  1.00  0.00           N  
ATOM   3640  CA  ASN A 390       5.933  50.106   1.781  1.00  0.00           C  
ATOM   3641  C   ASN A 390       6.299  49.676   0.341  1.00  0.00           C  
ATOM   3642  O   ASN A 390       5.473  49.084  -0.362  1.00  0.00           O  
ATOM   3643  CB  ASN A 390       4.432  50.395   2.010  1.00  0.00           C  
ATOM   3644  CG  ASN A 390       3.812  51.432   1.082  1.00  0.00           C  
ATOM   3645  OD1 ASN A 390       4.467  52.110   0.305  1.00  0.00           O  
ATOM   3646  ND2 ASN A 390       2.511  51.602   1.140  1.00  0.00           N  
ATOM   3647  H   ASN A 390       6.710  52.105   1.810  1.00  0.00           H  
ATOM   3648  HA  ASN A 390       6.156  49.223   2.379  1.00  0.00           H  
ATOM   3649  HB2 ASN A 390       4.284  50.720   3.039  1.00  0.00           H  
ATOM   3650  HB3 ASN A 390       3.880  49.464   1.880  1.00  0.00           H  
ATOM   3651 HD21 ASN A 390       2.090  52.277   0.523  1.00  0.00           H  
ATOM   3652 HD22 ASN A 390       1.950  51.041   1.760  1.00  0.00           H  
ATOM   3653  N   GLN A 391       7.528  49.967  -0.108  1.00  0.00           N  
ATOM   3654  CA  GLN A 391       7.968  49.825  -1.502  1.00  0.00           C  
ATOM   3655  C   GLN A 391       7.772  48.418  -2.084  1.00  0.00           C  
ATOM   3656  O   GLN A 391       7.051  48.271  -3.072  1.00  0.00           O  
ATOM   3657  CB  GLN A 391       9.427  50.304  -1.619  1.00  0.00           C  
ATOM   3658  CG  GLN A 391      10.042  50.092  -3.016  1.00  0.00           C  
ATOM   3659  CD  GLN A 391      11.250  50.987  -3.290  1.00  0.00           C  
ATOM   3660  OE1 GLN A 391      11.925  51.490  -2.397  1.00  0.00           O  
ATOM   3661  NE2 GLN A 391      11.572  51.231  -4.543  1.00  0.00           N  
ATOM   3662  H   GLN A 391       8.162  50.428   0.533  1.00  0.00           H  
ATOM   3663  HA  GLN A 391       7.351  50.488  -2.107  1.00  0.00           H  
ATOM   3664  HB2 GLN A 391       9.440  51.370  -1.389  1.00  0.00           H  
ATOM   3665  HB3 GLN A 391      10.047  49.788  -0.884  1.00  0.00           H  
ATOM   3666  HG2 GLN A 391       9.292  50.293  -3.776  1.00  0.00           H  
ATOM   3667  HG3 GLN A 391      10.348  49.051  -3.127  1.00  0.00           H  
ATOM   3668 HE21 GLN A 391      11.004  50.842  -5.295  1.00  0.00           H  
ATOM   3669 HE22 GLN A 391      12.394  51.781  -4.734  1.00  0.00           H  
ATOM   3670  N   ALA A 392       8.320  47.374  -1.460  1.00  0.00           N  
ATOM   3671  CA  ALA A 392       8.318  46.013  -2.018  1.00  0.00           C  
ATOM   3672  C   ALA A 392       6.968  45.256  -1.895  1.00  0.00           C  
ATOM   3673  O   ALA A 392       6.864  44.098  -2.315  1.00  0.00           O  
ATOM   3674  CB  ALA A 392       9.518  45.255  -1.438  1.00  0.00           C  
ATOM   3675  H   ALA A 392       8.859  47.545  -0.622  1.00  0.00           H  
ATOM   3676  HA  ALA A 392       8.498  46.101  -3.092  1.00  0.00           H  
ATOM   3677  HB1 ALA A 392       9.450  45.215  -0.353  1.00  0.00           H  
ATOM   3678  HB2 ALA A 392      10.441  45.765  -1.714  1.00  0.00           H  
ATOM   3679  HB3 ALA A 392       9.546  44.240  -1.836  1.00  0.00           H  
ATOM   3680  N   LEU A 393       5.925  45.910  -1.364  1.00  0.00           N  
ATOM   3681  CA  LEU A 393       4.518  45.470  -1.388  1.00  0.00           C  
ATOM   3682  C   LEU A 393       3.622  46.378  -2.268  1.00  0.00           C  
ATOM   3683  O   LEU A 393       2.451  46.061  -2.484  1.00  0.00           O  
ATOM   3684  CB  LEU A 393       4.050  45.355   0.078  1.00  0.00           C  
ATOM   3685  CG  LEU A 393       2.641  44.796   0.355  1.00  0.00           C  
ATOM   3686  CD1 LEU A 393       2.437  43.394  -0.227  1.00  0.00           C  
ATOM   3687  CD2 LEU A 393       2.448  44.715   1.870  1.00  0.00           C  
ATOM   3688  H   LEU A 393       6.111  46.825  -0.979  1.00  0.00           H  
ATOM   3689  HA  LEU A 393       4.472  44.476  -1.835  1.00  0.00           H  
ATOM   3690  HB2 LEU A 393       4.753  44.697   0.588  1.00  0.00           H  
ATOM   3691  HB3 LEU A 393       4.119  46.343   0.536  1.00  0.00           H  
ATOM   3692  HG  LEU A 393       1.885  45.468  -0.049  1.00  0.00           H  
ATOM   3693 HD11 LEU A 393       3.192  42.712   0.165  1.00  0.00           H  
ATOM   3694 HD12 LEU A 393       2.512  43.428  -1.313  1.00  0.00           H  
ATOM   3695 HD13 LEU A 393       1.446  43.027   0.039  1.00  0.00           H  
ATOM   3696 HD21 LEU A 393       3.202  44.065   2.314  1.00  0.00           H  
ATOM   3697 HD22 LEU A 393       1.458  44.322   2.095  1.00  0.00           H  
ATOM   3698 HD23 LEU A 393       2.531  45.711   2.305  1.00  0.00           H  
ATOM   3699  N   CYX A 394       4.168  47.469  -2.821  1.00  0.00           N  
ATOM   3700  CA  CYX A 394       3.482  48.427  -3.700  1.00  0.00           C  
ATOM   3701  C   CYX A 394       3.978  48.346  -5.160  1.00  0.00           C  
ATOM   3702  O   CYX A 394       3.164  48.262  -6.083  1.00  0.00           O  
ATOM   3703  CB  CYX A 394       3.664  49.830  -3.113  1.00  0.00           C  
ATOM   3704  SG  CYX A 394       2.814  51.138  -4.031  1.00  0.00           S  
ATOM   3705  H   CYX A 394       5.144  47.643  -2.629  1.00  0.00           H  
ATOM   3706  HA  CYX A 394       2.413  48.214  -3.710  1.00  0.00           H  
ATOM   3707  HB2 CYX A 394       4.728  50.066  -3.081  1.00  0.00           H  
ATOM   3708  HB3 CYX A 394       3.290  49.832  -2.089  1.00  0.00           H  
ATOM   3709  N   GLU A 395       5.294  48.231  -5.372  1.00  0.00           N  
ATOM   3710  CA  GLU A 395       5.885  47.594  -6.561  1.00  0.00           C  
ATOM   3711  C   GLU A 395       6.177  46.108  -6.273  1.00  0.00           C  
ATOM   3712  O   GLU A 395       6.424  45.723  -5.124  1.00  0.00           O  
ATOM   3713  CB  GLU A 395       7.112  48.361  -7.089  1.00  0.00           C  
ATOM   3714  CG  GLU A 395       8.242  48.558  -6.073  1.00  0.00           C  
ATOM   3715  CD  GLU A 395       9.503  49.125  -6.746  1.00  0.00           C  
ATOM   3716  OE1 GLU A 395      10.247  48.351  -7.396  1.00  0.00           O  
ATOM   3717  OE2 GLU A 395       9.780  50.344  -6.617  1.00  0.00           O1-
ATOM   3718  H   GLU A 395       5.903  48.314  -4.564  1.00  0.00           H  
ATOM   3719  HA  GLU A 395       5.153  47.615  -7.370  1.00  0.00           H  
ATOM   3720  HB2 GLU A 395       7.503  47.818  -7.950  1.00  0.00           H  
ATOM   3721  HB3 GLU A 395       6.788  49.343  -7.436  1.00  0.00           H  
ATOM   3722  HG2 GLU A 395       8.484  47.604  -5.599  1.00  0.00           H  
ATOM   3723  HG3 GLU A 395       7.899  49.250  -5.303  1.00  0.00           H  
ATOM   3724  N   ASN A 396       6.053  45.253  -7.295  1.00  0.00           N  
ATOM   3725  CA  ASN A 396       5.812  43.807  -7.141  1.00  0.00           C  
ATOM   3726  C   ASN A 396       4.682  43.496  -6.114  1.00  0.00           C  
ATOM   3727  O   ASN A 396       4.913  42.761  -5.143  1.00  0.00           O  
ATOM   3728  CB  ASN A 396       7.144  43.073  -6.872  1.00  0.00           C  
ATOM   3729  CG  ASN A 396       8.141  43.233  -8.007  1.00  0.00           C  
ATOM   3730  OD1 ASN A 396       8.113  42.506  -8.993  1.00  0.00           O  
ATOM   3731  ND2 ASN A 396       9.032  44.196  -7.929  1.00  0.00           N  
ATOM   3732  H   ASN A 396       5.911  45.642  -8.218  1.00  0.00           H  
ATOM   3733  HA  ASN A 396       5.439  43.438  -8.098  1.00  0.00           H  
ATOM   3734  HB2 ASN A 396       6.946  42.008  -6.755  1.00  0.00           H  
ATOM   3735  HB3 ASN A 396       7.588  43.432  -5.944  1.00  0.00           H  
ATOM   3736 HD21 ASN A 396       9.045  44.807  -7.128  1.00  0.00           H  
ATOM   3737 HD22 ASN A 396       9.687  44.310  -8.686  1.00  0.00           H  
ATOM   3738  N   PRO A 397       3.486  44.113  -6.245  1.00  0.00           N  
ATOM   3739  CA  PRO A 397       2.440  44.091  -5.219  1.00  0.00           C  
ATOM   3740  C   PRO A 397       1.765  42.724  -5.038  1.00  0.00           C  
ATOM   3741  O   PRO A 397       1.764  41.881  -5.941  1.00  0.00           O  
ATOM   3742  CB  PRO A 397       1.426  45.155  -5.650  1.00  0.00           C  
ATOM   3743  CG  PRO A 397       1.549  45.149  -7.171  1.00  0.00           C  
ATOM   3744  CD  PRO A 397       3.038  44.907  -7.384  1.00  0.00           C  
ATOM   3745  HA  PRO A 397       2.876  44.377  -4.264  1.00  0.00           H  
ATOM   3746  HB2 PRO A 397       0.411  44.920  -5.328  1.00  0.00           H  
ATOM   3747  HB3 PRO A 397       1.732  46.125  -5.261  1.00  0.00           H  
ATOM   3748  HG2 PRO A 397       1.231  46.094  -7.610  1.00  0.00           H  
ATOM   3749  HG3 PRO A 397       0.984  44.317  -7.587  1.00  0.00           H  
ATOM   3750  HD2 PRO A 397       3.547  45.869  -7.391  1.00  0.00           H  
ATOM   3751  HD3 PRO A 397       3.205  44.384  -8.327  1.00  0.00           H  
ATOM   3752  N   GLU A 398       1.117  42.537  -3.883  1.00  0.00           N  
ATOM   3753  CA  GLU A 398       0.408  41.300  -3.502  1.00  0.00           C  
ATOM   3754  C   GLU A 398      -1.055  41.530  -3.052  1.00  0.00           C  
ATOM   3755  O   GLU A 398      -1.676  40.649  -2.450  1.00  0.00           O  
ATOM   3756  CB  GLU A 398       1.238  40.502  -2.473  1.00  0.00           C  
ATOM   3757  CG  GLU A 398       1.453  39.037  -2.887  1.00  0.00           C  
ATOM   3758  CD  GLU A 398       0.136  38.256  -3.070  1.00  0.00           C  
ATOM   3759  OE1 GLU A 398      -0.438  38.280  -4.190  1.00  0.00           O  
ATOM   3760  OE2 GLU A 398      -0.323  37.593  -2.107  1.00  0.00           O1-
ATOM   3761  H   GLU A 398       1.165  43.277  -3.196  1.00  0.00           H  
ATOM   3762  HA  GLU A 398       0.337  40.685  -4.396  1.00  0.00           H  
ATOM   3763  HB2 GLU A 398       2.225  40.956  -2.366  1.00  0.00           H  
ATOM   3764  HB3 GLU A 398       0.758  40.539  -1.495  1.00  0.00           H  
ATOM   3765  HG2 GLU A 398       2.066  38.551  -2.124  1.00  0.00           H  
ATOM   3766  HG3 GLU A 398       2.022  39.018  -3.820  1.00  0.00           H  
ATOM   3767  N   TRP A 399      -1.632  42.699  -3.356  1.00  0.00           N  
ATOM   3768  CA  TRP A 399      -3.017  43.065  -3.012  1.00  0.00           C  
ATOM   3769  C   TRP A 399      -3.702  43.871  -4.133  1.00  0.00           C  
ATOM   3770  O   TRP A 399      -3.046  44.597  -4.882  1.00  0.00           O  
ATOM   3771  CB  TRP A 399      -3.013  43.809  -1.669  1.00  0.00           C  
ATOM   3772  CG  TRP A 399      -4.347  44.274  -1.169  1.00  0.00           C  
ATOM   3773  CD1 TRP A 399      -5.493  43.552  -1.161  1.00  0.00           C  
ATOM   3774  CD2 TRP A 399      -4.691  45.570  -0.592  1.00  0.00           C  
ATOM   3775  NE1 TRP A 399      -6.531  44.332  -0.691  1.00  0.00           N  
ATOM   3776  CE2 TRP A 399      -6.094  45.589  -0.337  1.00  0.00           C  
ATOM   3777  CE3 TRP A 399      -3.964  46.737  -0.272  1.00  0.00           C  
ATOM   3778  CZ2 TRP A 399      -6.750  46.719   0.166  1.00  0.00           C  
ATOM   3779  CZ3 TRP A 399      -4.609  47.873   0.252  1.00  0.00           C  
ATOM   3780  CH2 TRP A 399      -6.001  47.870   0.465  1.00  0.00           C  
ATOM   3781  H   TRP A 399      -1.085  43.380  -3.864  1.00  0.00           H  
ATOM   3782  HA  TRP A 399      -3.600  42.152  -2.883  1.00  0.00           H  
ATOM   3783  HB2 TRP A 399      -2.580  43.156  -0.910  1.00  0.00           H  
ATOM   3784  HB3 TRP A 399      -2.363  44.680  -1.761  1.00  0.00           H  
ATOM   3785  HD1 TRP A 399      -5.587  42.522  -1.490  1.00  0.00           H  
ATOM   3786  HE1 TRP A 399      -7.488  44.004  -0.619  1.00  0.00           H  
ATOM   3787  HE3 TRP A 399      -2.895  46.757  -0.439  1.00  0.00           H  
ATOM   3788  HZ2 TRP A 399      -7.819  46.693   0.310  1.00  0.00           H  
ATOM   3789  HZ3 TRP A 399      -4.029  48.757   0.479  1.00  0.00           H  
ATOM   3790  HH2 TRP A 399      -6.492  48.754   0.854  1.00  0.00           H  
ATOM   3791  N   ALA A 400      -5.023  43.719  -4.273  1.00  0.00           N  
ATOM   3792  CA  ALA A 400      -5.812  44.131  -5.439  1.00  0.00           C  
ATOM   3793  C   ALA A 400      -5.679  45.613  -5.872  1.00  0.00           C  
ATOM   3794  O   ALA A 400      -5.321  45.833  -7.033  1.00  0.00           O  
ATOM   3795  CB  ALA A 400      -7.272  43.721  -5.207  1.00  0.00           C  
ATOM   3796  H   ALA A 400      -5.499  43.161  -3.583  1.00  0.00           H  
ATOM   3797  HA  ALA A 400      -5.456  43.540  -6.286  1.00  0.00           H  
ATOM   3798  HB1 ALA A 400      -7.667  44.204  -4.314  1.00  0.00           H  
ATOM   3799  HB2 ALA A 400      -7.337  42.639  -5.081  1.00  0.00           H  
ATOM   3800  HB3 ALA A 400      -7.874  44.009  -6.069  1.00  0.00           H  
ATOM   3801  N   PRO A 401      -5.873  46.640  -5.016  1.00  0.00           N  
ATOM   3802  CA  PRO A 401      -5.728  48.037  -5.439  1.00  0.00           C  
ATOM   3803  C   PRO A 401      -4.284  48.402  -5.810  1.00  0.00           C  
ATOM   3804  O   PRO A 401      -4.074  49.186  -6.736  1.00  0.00           O  
ATOM   3805  CB  PRO A 401      -6.238  48.881  -4.271  1.00  0.00           C  
ATOM   3806  CG  PRO A 401      -6.034  47.982  -3.058  1.00  0.00           C  
ATOM   3807  CD  PRO A 401      -6.276  46.583  -3.620  1.00  0.00           C  
ATOM   3808  HA  PRO A 401      -6.363  48.226  -6.305  1.00  0.00           H  
ATOM   3809  HB2 PRO A 401      -5.704  49.828  -4.172  1.00  0.00           H  
ATOM   3810  HB3 PRO A 401      -7.302  49.059  -4.404  1.00  0.00           H  
ATOM   3811  HG2 PRO A 401      -6.738  48.226  -2.263  1.00  0.00           H  
ATOM   3812  HG3 PRO A 401      -5.004  48.068  -2.708  1.00  0.00           H  
ATOM   3813  HD2 PRO A 401      -7.336  46.341  -3.551  1.00  0.00           H  
ATOM   3814  HD3 PRO A 401      -5.688  45.859  -3.065  1.00  0.00           H  
ATOM   3815  N   LEU A 402      -3.285  47.773  -5.182  1.00  0.00           N  
ATOM   3816  CA  LEU A 402      -1.868  47.989  -5.496  1.00  0.00           C  
ATOM   3817  C   LEU A 402      -1.472  47.326  -6.832  1.00  0.00           C  
ATOM   3818  O   LEU A 402      -0.779  47.951  -7.640  1.00  0.00           O  
ATOM   3819  CB  LEU A 402      -1.002  47.513  -4.312  1.00  0.00           C  
ATOM   3820  CG  LEU A 402      -1.332  48.181  -2.959  1.00  0.00           C  
ATOM   3821  CD1 LEU A 402      -0.420  47.635  -1.862  1.00  0.00           C  
ATOM   3822  CD2 LEU A 402      -1.158  49.700  -2.995  1.00  0.00           C  
ATOM   3823  H   LEU A 402      -3.522  47.106  -4.461  1.00  0.00           H  
ATOM   3824  HA  LEU A 402      -1.700  49.059  -5.624  1.00  0.00           H  
ATOM   3825  HB2 LEU A 402      -1.121  46.435  -4.201  1.00  0.00           H  
ATOM   3826  HB3 LEU A 402       0.043  47.713  -4.551  1.00  0.00           H  
ATOM   3827  HG  LEU A 402      -2.360  47.953  -2.682  1.00  0.00           H  
ATOM   3828 HD11 LEU A 402       0.612  47.920  -2.059  1.00  0.00           H  
ATOM   3829 HD12 LEU A 402      -0.492  46.548  -1.825  1.00  0.00           H  
ATOM   3830 HD13 LEU A 402      -0.722  48.039  -0.895  1.00  0.00           H  
ATOM   3831 HD21 LEU A 402      -0.155  49.953  -3.341  1.00  0.00           H  
ATOM   3832 HD22 LEU A 402      -1.308  50.112  -1.998  1.00  0.00           H  
ATOM   3833 HD23 LEU A 402      -1.895  50.144  -3.663  1.00  0.00           H  
ATOM   3834  N   LYS A 403      -2.042  46.152  -7.146  1.00  0.00           N  
ATOM   3835  CA  LYS A 403      -1.983  45.499  -8.473  1.00  0.00           C  
ATOM   3836  C   LYS A 403      -2.716  46.295  -9.564  1.00  0.00           C  
ATOM   3837  O   LYS A 403      -2.264  46.320 -10.710  1.00  0.00           O  
ATOM   3838  CB  LYS A 403      -2.568  44.077  -8.378  1.00  0.00           C  
ATOM   3839  CG  LYS A 403      -1.657  43.109  -7.610  1.00  0.00           C  
ATOM   3840  CD  LYS A 403      -2.367  41.780  -7.323  1.00  0.00           C  
ATOM   3841  CE  LYS A 403      -1.420  40.871  -6.536  1.00  0.00           C  
ATOM   3842  NZ  LYS A 403      -2.088  39.627  -6.074  1.00  0.00           N1+
ATOM   3843  H   LYS A 403      -2.585  45.699  -6.418  1.00  0.00           H  
ATOM   3844  HA  LYS A 403      -0.944  45.426  -8.794  1.00  0.00           H  
ATOM   3845  HB2 LYS A 403      -3.544  44.119  -7.896  1.00  0.00           H  
ATOM   3846  HB3 LYS A 403      -2.710  43.680  -9.385  1.00  0.00           H  
ATOM   3847  HG2 LYS A 403      -0.765  42.915  -8.207  1.00  0.00           H  
ATOM   3848  HG3 LYS A 403      -1.353  43.557  -6.665  1.00  0.00           H  
ATOM   3849  HD2 LYS A 403      -2.649  41.298  -8.261  1.00  0.00           H  
ATOM   3850  HD3 LYS A 403      -3.264  41.973  -6.731  1.00  0.00           H  
ATOM   3851  HE2 LYS A 403      -1.054  41.437  -5.679  1.00  0.00           H  
ATOM   3852  HE3 LYS A 403      -0.558  40.626  -7.164  1.00  0.00           H  
ATOM   3853  HZ1 LYS A 403      -2.888  39.830  -5.494  1.00  0.00           H  
ATOM   3854  HZ2 LYS A 403      -2.402  39.068  -6.852  1.00  0.00           H  
ATOM   3855  HZ3 LYS A 403      -1.455  39.055  -5.515  1.00  0.00           H  
ATOM   3856  N   ASP A 404      -3.780  47.015  -9.205  1.00  0.00           N  
ATOM   3857  CA  ASP A 404      -4.522  47.931 -10.090  1.00  0.00           C  
ATOM   3858  C   ASP A 404      -3.827  49.302 -10.272  1.00  0.00           C  
ATOM   3859  O   ASP A 404      -4.309  50.144 -11.036  1.00  0.00           O  
ATOM   3860  CB  ASP A 404      -5.959  48.131  -9.567  1.00  0.00           C  
ATOM   3861  CG  ASP A 404      -6.820  46.858  -9.502  1.00  0.00           C  
ATOM   3862  OD1 ASP A 404      -6.620  45.926 -10.320  1.00  0.00           O  
ATOM   3863  OD2 ASP A 404      -7.758  46.814  -8.666  1.00  0.00           O1-
ATOM   3864  H   ASP A 404      -4.126  46.880  -8.263  1.00  0.00           H  
ATOM   3865  HA  ASP A 404      -4.588  47.479 -11.080  1.00  0.00           H  
ATOM   3866  HB2 ASP A 404      -6.473  48.830 -10.228  1.00  0.00           H  
ATOM   3867  HB3 ASP A 404      -5.914  48.588  -8.579  1.00  0.00           H  
ATOM   3868  N   ASN A 405      -2.705  49.546  -9.580  1.00  0.00           N  
ATOM   3869  CA  ASN A 405      -1.990  50.831  -9.494  1.00  0.00           C  
ATOM   3870  C   ASN A 405      -2.856  51.998  -8.964  1.00  0.00           C  
ATOM   3871  O   ASN A 405      -2.645  53.165  -9.318  1.00  0.00           O  
ATOM   3872  CB  ASN A 405      -1.241  51.133 -10.809  1.00  0.00           C  
ATOM   3873  CG  ASN A 405      -0.286  50.024 -11.213  1.00  0.00           C  
ATOM   3874  OD1 ASN A 405       0.840  49.936 -10.735  1.00  0.00           O  
ATOM   3875  ND2 ASN A 405      -0.696  49.138 -12.094  1.00  0.00           N  
ATOM   3876  H   ASN A 405      -2.361  48.800  -8.990  1.00  0.00           H  
ATOM   3877  HA  ASN A 405      -1.223  50.696  -8.729  1.00  0.00           H  
ATOM   3878  HB2 ASN A 405      -0.656  52.044 -10.688  1.00  0.00           H  
ATOM   3879  HB3 ASN A 405      -1.958  51.306 -11.612  1.00  0.00           H  
ATOM   3880 HD21 ASN A 405      -1.629  49.197 -12.469  1.00  0.00           H  
ATOM   3881 HD22 ASN A 405      -0.079  48.383 -12.346  1.00  0.00           H  
ATOM   3882  N   ARG A 406      -3.845  51.689  -8.117  1.00  0.00           N  
ATOM   3883  CA  ARG A 406      -4.741  52.633  -7.422  1.00  0.00           C  
ATOM   3884  C   ARG A 406      -4.267  52.889  -5.990  1.00  0.00           C  
ATOM   3885  O   ARG A 406      -3.667  52.013  -5.359  1.00  0.00           O  
ATOM   3886  CB  ARG A 406      -6.182  52.093  -7.422  1.00  0.00           C  
ATOM   3887  CG  ARG A 406      -6.758  51.776  -8.811  1.00  0.00           C  
ATOM   3888  CD  ARG A 406      -6.788  52.973  -9.772  1.00  0.00           C  
ATOM   3889  NE  ARG A 406      -7.671  54.054  -9.289  1.00  0.00           N  
ATOM   3890  CZ  ARG A 406      -8.986  54.108  -9.407  1.00  0.00           C  
ATOM   3891  NH1 ARG A 406      -9.680  53.181 -10.002  1.00  0.00           N  
ATOM   3892  NH2 ARG A 406      -9.648  55.110  -8.920  1.00  0.00           N1+
ATOM   3893  H   ARG A 406      -3.919  50.713  -7.850  1.00  0.00           H  
ATOM   3894  HA  ARG A 406      -4.734  53.595  -7.930  1.00  0.00           H  
ATOM   3895  HB2 ARG A 406      -6.208  51.177  -6.831  1.00  0.00           H  
ATOM   3896  HB3 ARG A 406      -6.830  52.824  -6.936  1.00  0.00           H  
ATOM   3897  HG2 ARG A 406      -7.771  51.392  -8.686  1.00  0.00           H  
ATOM   3898  HG3 ARG A 406      -6.165  50.989  -9.268  1.00  0.00           H  
ATOM   3899  HD2 ARG A 406      -7.125  52.629 -10.751  1.00  0.00           H  
ATOM   3900  HD3 ARG A 406      -5.774  53.353  -9.901  1.00  0.00           H  
ATOM   3901  HE  ARG A 406      -7.247  54.819  -8.785  1.00  0.00           H  
ATOM   3902 HH11 ARG A 406      -9.215  52.391 -10.407  1.00  0.00           H  
ATOM   3903 HH12 ARG A 406     -10.695  53.252 -10.019  1.00  0.00           H  
ATOM   3904 HH21 ARG A 406      -9.149  55.865  -8.448  1.00  0.00           H  
ATOM   3905 HH22 ARG A 406     -10.647  55.127  -8.999  1.00  0.00           H  
ATOM   3906  N   ILE A 407      -4.577  54.069  -5.455  1.00  0.00           N  
ATOM   3907  CA  ILE A 407      -4.166  54.484  -4.107  1.00  0.00           C  
ATOM   3908  C   ILE A 407      -5.216  54.012  -3.082  1.00  0.00           C  
ATOM   3909  O   ILE A 407      -6.396  54.353  -3.244  1.00  0.00           O  
ATOM   3910  CB  ILE A 407      -3.941  56.010  -4.022  1.00  0.00           C  
ATOM   3911  CG1 ILE A 407      -3.090  56.527  -5.206  1.00  0.00           C  
ATOM   3912  CG2 ILE A 407      -3.299  56.334  -2.659  1.00  0.00           C  
ATOM   3913  CD1 ILE A 407      -2.903  58.043  -5.231  1.00  0.00           C  
ATOM   3914  H   ILE A 407      -5.124  54.721  -6.008  1.00  0.00           H  
ATOM   3915  HA  ILE A 407      -3.204  54.022  -3.895  1.00  0.00           H  
ATOM   3916  HB  ILE A 407      -4.905  56.509  -4.065  1.00  0.00           H  
ATOM   3917 HG12 ILE A 407      -2.118  56.044  -5.193  1.00  0.00           H  
ATOM   3918 HG13 ILE A 407      -3.572  56.269  -6.148  1.00  0.00           H  
ATOM   3919 HG21 ILE A 407      -2.370  55.781  -2.538  1.00  0.00           H  
ATOM   3920 HG22 ILE A 407      -3.976  56.070  -1.846  1.00  0.00           H  
ATOM   3921 HG23 ILE A 407      -3.084  57.395  -2.571  1.00  0.00           H  
ATOM   3922 HD11 ILE A 407      -2.268  58.364  -4.411  1.00  0.00           H  
ATOM   3923 HD12 ILE A 407      -3.872  58.532  -5.170  1.00  0.00           H  
ATOM   3924 HD13 ILE A 407      -2.431  58.325  -6.166  1.00  0.00           H  
ATOM   3925  N   PRO A 408      -4.836  53.272  -2.020  1.00  0.00           N  
ATOM   3926  CA  PRO A 408      -5.775  52.825  -0.992  1.00  0.00           C  
ATOM   3927  C   PRO A 408      -6.496  53.976  -0.273  1.00  0.00           C  
ATOM   3928  O   PRO A 408      -5.922  55.041  -0.017  1.00  0.00           O  
ATOM   3929  CB  PRO A 408      -4.960  51.973  -0.014  1.00  0.00           C  
ATOM   3930  CG  PRO A 408      -3.796  51.474  -0.865  1.00  0.00           C  
ATOM   3931  CD  PRO A 408      -3.535  52.653  -1.800  1.00  0.00           C  
ATOM   3932  HA  PRO A 408      -6.518  52.185  -1.472  1.00  0.00           H  
ATOM   3933  HB2 PRO A 408      -4.575  52.592   0.799  1.00  0.00           H  
ATOM   3934  HB3 PRO A 408      -5.551  51.146   0.379  1.00  0.00           H  
ATOM   3935  HG2 PRO A 408      -4.111  50.608  -1.449  1.00  0.00           H  
ATOM   3936  HG3 PRO A 408      -2.922  51.236  -0.259  1.00  0.00           H  
ATOM   3937  HD2 PRO A 408      -3.096  52.285  -2.726  1.00  0.00           H  
ATOM   3938  HD3 PRO A 408      -2.867  53.369  -1.322  1.00  0.00           H  
ATOM   3939  N   SER A 409      -7.750  53.731   0.101  1.00  0.00           N  
ATOM   3940  CA  SER A 409      -8.629  54.634   0.858  1.00  0.00           C  
ATOM   3941  C   SER A 409      -9.486  53.855   1.867  1.00  0.00           C  
ATOM   3942  O   SER A 409      -9.490  52.618   1.876  1.00  0.00           O  
ATOM   3943  CB  SER A 409      -9.492  55.461  -0.114  1.00  0.00           C  
ATOM   3944  OG  SER A 409     -10.264  54.657  -0.994  1.00  0.00           O  
ATOM   3945  H   SER A 409      -8.154  52.844  -0.183  1.00  0.00           H  
ATOM   3946  HA  SER A 409      -8.021  55.333   1.433  1.00  0.00           H  
ATOM   3947  HB2 SER A 409      -8.828  56.084  -0.713  1.00  0.00           H  
ATOM   3948  HB3 SER A 409     -10.154  56.120   0.446  1.00  0.00           H  
ATOM   3949  HG  SER A 409     -10.916  54.149  -0.471  1.00  0.00           H  
ATOM   3950  N   TYR A 410     -10.248  54.559   2.705  1.00  0.00           N  
ATOM   3951  CA  TYR A 410     -11.100  53.973   3.747  1.00  0.00           C  
ATOM   3952  C   TYR A 410     -12.586  54.128   3.423  1.00  0.00           C  
ATOM   3953  O   TYR A 410     -13.032  55.190   2.979  1.00  0.00           O  
ATOM   3954  CB  TYR A 410     -10.766  54.598   5.107  1.00  0.00           C  
ATOM   3955  CG  TYR A 410      -9.349  54.308   5.551  1.00  0.00           C  
ATOM   3956  CD2 TYR A 410      -8.306  55.174   5.174  1.00  0.00           C  
ATOM   3957  CD1 TYR A 410      -9.069  53.144   6.292  1.00  0.00           C  
ATOM   3958  CE2 TYR A 410      -6.977  54.862   5.511  1.00  0.00           C  
ATOM   3959  CE1 TYR A 410      -7.741  52.836   6.642  1.00  0.00           C  
ATOM   3960  CZ  TYR A 410      -6.691  53.686   6.239  1.00  0.00           C  
ATOM   3961  OH  TYR A 410      -5.407  53.356   6.535  1.00  0.00           O  
ATOM   3962  H   TYR A 410     -10.257  55.570   2.618  1.00  0.00           H  
ATOM   3963  HA  TYR A 410     -10.894  52.905   3.832  1.00  0.00           H  
ATOM   3964  HB2 TYR A 410     -10.917  55.678   5.056  1.00  0.00           H  
ATOM   3965  HB3 TYR A 410     -11.456  54.205   5.855  1.00  0.00           H  
ATOM   3966  HD1 TYR A 410      -9.873  52.479   6.579  1.00  0.00           H  
ATOM   3967  HD2 TYR A 410      -8.525  56.066   4.603  1.00  0.00           H  
ATOM   3968  HE1 TYR A 410      -7.517  51.937   7.195  1.00  0.00           H  
ATOM   3969  HE2 TYR A 410      -6.180  55.518   5.202  1.00  0.00           H  
ATOM   3970  HH  TYR A 410      -4.788  53.952   6.073  1.00  0.00           H  
ATOM   3971  N   GLY A 411     -13.361  53.084   3.712  1.00  0.00           N  
ATOM   3972  CA  GLY A 411     -14.824  53.077   3.682  1.00  0.00           C  
ATOM   3973  C   GLY A 411     -15.415  52.669   5.032  1.00  0.00           C  
ATOM   3974  O   GLY A 411     -14.781  51.947   5.808  1.00  0.00           O  
ATOM   3975  H   GLY A 411     -12.913  52.244   4.064  1.00  0.00           H  
ATOM   3976  HA2 GLY A 411     -15.202  54.062   3.418  1.00  0.00           H  
ATOM   3977  HA3 GLY A 411     -15.176  52.371   2.932  1.00  0.00           H  
ATOM   3978  N   VAL A 412     -16.644  53.105   5.300  1.00  0.00           N  
ATOM   3979  CA  VAL A 412     -17.461  52.710   6.459  1.00  0.00           C  
ATOM   3980  C   VAL A 412     -18.825  52.236   5.971  1.00  0.00           C  
ATOM   3981  O   VAL A 412     -19.503  52.953   5.229  1.00  0.00           O  
ATOM   3982  CB  VAL A 412     -17.598  53.859   7.479  1.00  0.00           C  
ATOM   3983  CG1 VAL A 412     -18.655  53.625   8.569  1.00  0.00           C  
ATOM   3984  CG2 VAL A 412     -16.261  54.099   8.191  1.00  0.00           C  
ATOM   3985  H   VAL A 412     -17.082  53.706   4.609  1.00  0.00           H  
ATOM   3986  HA  VAL A 412     -16.980  51.875   6.961  1.00  0.00           H  
ATOM   3987  HB  VAL A 412     -17.885  54.764   6.945  1.00  0.00           H  
ATOM   3988 HG11 VAL A 412     -18.435  52.716   9.127  1.00  0.00           H  
ATOM   3989 HG12 VAL A 412     -19.648  53.550   8.127  1.00  0.00           H  
ATOM   3990 HG13 VAL A 412     -18.660  54.468   9.261  1.00  0.00           H  
ATOM   3991 HG21 VAL A 412     -16.005  53.236   8.806  1.00  0.00           H  
ATOM   3992 HG22 VAL A 412     -16.337  54.985   8.818  1.00  0.00           H  
ATOM   3993 HG23 VAL A 412     -15.464  54.260   7.467  1.00  0.00           H  
ATOM   3994  N   LEU A 413     -19.233  51.044   6.410  1.00  0.00           N  
ATOM   3995  CA  LEU A 413     -20.550  50.446   6.167  1.00  0.00           C  
ATOM   3996  C   LEU A 413     -21.308  50.311   7.497  1.00  0.00           C  
ATOM   3997  O   LEU A 413     -20.715  49.970   8.525  1.00  0.00           O  
ATOM   3998  CB  LEU A 413     -20.418  49.082   5.457  1.00  0.00           C  
ATOM   3999  CG  LEU A 413     -20.265  49.150   3.924  1.00  0.00           C  
ATOM   4000  CD1 LEU A 413     -18.938  49.754   3.461  1.00  0.00           C  
ATOM   4001  CD2 LEU A 413     -20.346  47.740   3.338  1.00  0.00           C  
ATOM   4002  H   LEU A 413     -18.625  50.563   7.063  1.00  0.00           H  
ATOM   4003  HA  LEU A 413     -21.133  51.104   5.526  1.00  0.00           H  
ATOM   4004  HB2 LEU A 413     -19.588  48.521   5.889  1.00  0.00           H  
ATOM   4005  HB3 LEU A 413     -21.330  48.519   5.661  1.00  0.00           H  
ATOM   4006  HG  LEU A 413     -21.084  49.740   3.509  1.00  0.00           H  
ATOM   4007 HD11 LEU A 413     -18.110  49.244   3.951  1.00  0.00           H  
ATOM   4008 HD12 LEU A 413     -18.907  50.813   3.697  1.00  0.00           H  
ATOM   4009 HD13 LEU A 413     -18.840  49.656   2.381  1.00  0.00           H  
ATOM   4010 HD21 LEU A 413     -19.503  47.143   3.684  1.00  0.00           H  
ATOM   4011 HD22 LEU A 413     -20.328  47.792   2.251  1.00  0.00           H  
ATOM   4012 HD23 LEU A 413     -21.274  47.260   3.648  1.00  0.00           H  
ATOM   4013  N   SER A 414     -22.615  50.576   7.488  1.00  0.00           N  
ATOM   4014  CA  SER A 414     -23.483  50.482   8.675  1.00  0.00           C  
ATOM   4015  C   SER A 414     -24.899  49.991   8.348  1.00  0.00           C  
ATOM   4016  O   SER A 414     -25.391  50.186   7.234  1.00  0.00           O  
ATOM   4017  CB  SER A 414     -23.579  51.837   9.389  1.00  0.00           C  
ATOM   4018  OG  SER A 414     -22.336  52.233   9.949  1.00  0.00           O  
ATOM   4019  H   SER A 414     -23.039  50.851   6.608  1.00  0.00           H  
ATOM   4020  HA  SER A 414     -23.050  49.759   9.364  1.00  0.00           H  
ATOM   4021  HB2 SER A 414     -24.311  51.757  10.192  1.00  0.00           H  
ATOM   4022  HB3 SER A 414     -23.923  52.597   8.686  1.00  0.00           H  
ATOM   4023  HG  SER A 414     -21.689  52.286   9.228  1.00  0.00           H  
ATOM   4024  N   VAL A 415     -25.576  49.390   9.331  1.00  0.00           N  
ATOM   4025  CA  VAL A 415     -26.948  48.844   9.222  1.00  0.00           C  
ATOM   4026  C   VAL A 415     -27.763  49.113  10.491  1.00  0.00           C  
ATOM   4027  O   VAL A 415     -27.274  48.924  11.610  1.00  0.00           O  
ATOM   4028  CB  VAL A 415     -26.950  47.333   8.899  1.00  0.00           C  
ATOM   4029  CG1 VAL A 415     -26.351  47.069   7.515  1.00  0.00           C  
ATOM   4030  CG2 VAL A 415     -26.198  46.493   9.939  1.00  0.00           C  
ATOM   4031  H   VAL A 415     -25.098  49.273  10.219  1.00  0.00           H  
ATOM   4032  HA  VAL A 415     -27.461  49.350   8.403  1.00  0.00           H  
ATOM   4033  HB  VAL A 415     -27.985  46.990   8.873  1.00  0.00           H  
ATOM   4034 HG11 VAL A 415     -25.294  47.332   7.498  1.00  0.00           H  
ATOM   4035 HG12 VAL A 415     -26.886  47.657   6.773  1.00  0.00           H  
ATOM   4036 HG13 VAL A 415     -26.456  46.019   7.254  1.00  0.00           H  
ATOM   4037 HG21 VAL A 415     -25.226  46.933  10.149  1.00  0.00           H  
ATOM   4038 HG22 VAL A 415     -26.043  45.480   9.574  1.00  0.00           H  
ATOM   4039 HG23 VAL A 415     -26.775  46.440  10.862  1.00  0.00           H  
ATOM   4040  N   ASN A 416     -29.009  49.564  10.335  1.00  0.00           N  
ATOM   4041  CA  ASN A 416     -29.893  49.916  11.452  1.00  0.00           C  
ATOM   4042  C   ASN A 416     -30.507  48.668  12.121  1.00  0.00           C  
ATOM   4043  O   ASN A 416     -30.998  47.763  11.438  1.00  0.00           O  
ATOM   4044  CB  ASN A 416     -30.963  50.897  10.944  1.00  0.00           C  
ATOM   4045  CG  ASN A 416     -31.860  51.384  12.067  1.00  0.00           C  
ATOM   4046  OD1 ASN A 416     -32.947  50.869  12.291  1.00  0.00           O  
ATOM   4047  ND2 ASN A 416     -31.401  52.321  12.864  1.00  0.00           N  
ATOM   4048  H   ASN A 416     -29.364  49.677   9.396  1.00  0.00           H  
ATOM   4049  HA  ASN A 416     -29.300  50.436  12.207  1.00  0.00           H  
ATOM   4050  HB2 ASN A 416     -31.583  50.408  10.192  1.00  0.00           H  
ATOM   4051  HB3 ASN A 416     -30.481  51.759  10.483  1.00  0.00           H  
ATOM   4052 HD21 ASN A 416     -30.488  52.723  12.716  1.00  0.00           H  
ATOM   4053 HD22 ASN A 416     -31.991  52.649  13.613  1.00  0.00           H  
ATOM   4054  N   LEU A 417     -30.518  48.644  13.459  1.00  0.00           N  
ATOM   4055  CA  LEU A 417     -30.982  47.518  14.289  1.00  0.00           C  
ATOM   4056  C   LEU A 417     -32.342  47.765  14.970  1.00  0.00           C  
ATOM   4057  O   LEU A 417     -32.961  46.816  15.462  1.00  0.00           O  
ATOM   4058  CB  LEU A 417     -29.903  47.173  15.331  1.00  0.00           C  
ATOM   4059  CG  LEU A 417     -28.493  46.900  14.775  1.00  0.00           C  
ATOM   4060  CD1 LEU A 417     -27.618  46.417  15.927  1.00  0.00           C  
ATOM   4061  CD2 LEU A 417     -28.442  45.850  13.664  1.00  0.00           C  
ATOM   4062  H   LEU A 417     -30.108  49.434  13.947  1.00  0.00           H  
ATOM   4063  HA  LEU A 417     -31.120  46.642  13.655  1.00  0.00           H  
ATOM   4064  HB2 LEU A 417     -29.836  47.997  16.043  1.00  0.00           H  
ATOM   4065  HB3 LEU A 417     -30.234  46.296  15.885  1.00  0.00           H  
ATOM   4066  HG  LEU A 417     -28.076  47.830  14.393  1.00  0.00           H  
ATOM   4067 HD11 LEU A 417     -27.940  45.429  16.256  1.00  0.00           H  
ATOM   4068 HD12 LEU A 417     -27.703  47.115  16.758  1.00  0.00           H  
ATOM   4069 HD13 LEU A 417     -26.580  46.369  15.608  1.00  0.00           H  
ATOM   4070 HD21 LEU A 417     -28.857  44.907  14.015  1.00  0.00           H  
ATOM   4071 HD22 LEU A 417     -27.408  45.698  13.356  1.00  0.00           H  
ATOM   4072 HD23 LEU A 417     -29.005  46.193  12.797  1.00  0.00           H  
ATOM   4073  N   SER A 418     -32.860  48.998  14.919  1.00  0.00           N  
ATOM   4074  CA  SER A 418     -34.258  49.331  15.262  1.00  0.00           C  
ATOM   4075  C   SER A 418     -35.265  48.857  14.192  1.00  0.00           C  
ATOM   4076  O   SER A 418     -36.477  48.889  14.419  1.00  0.00           O  
ATOM   4077  CB  SER A 418     -34.383  50.842  15.501  1.00  0.00           C  
ATOM   4078  OG  SER A 418     -35.583  51.158  16.193  1.00  0.00           O  
ATOM   4079  H   SER A 418     -32.287  49.726  14.515  1.00  0.00           H  
ATOM   4080  HA  SER A 418     -34.508  48.823  16.195  1.00  0.00           H  
ATOM   4081  HB2 SER A 418     -34.356  51.369  14.546  1.00  0.00           H  
ATOM   4082  HB3 SER A 418     -33.540  51.178  16.106  1.00  0.00           H  
ATOM   4083  HG  SER A 418     -36.330  50.826  15.666  1.00  0.00           H  
ATOM   4084  N   LEU A 419     -34.757  48.356  13.058  1.00  0.00           N  
ATOM   4085  CA  LEU A 419     -35.431  47.747  11.901  1.00  0.00           C  
ATOM   4086  C   LEU A 419     -36.309  48.698  11.071  1.00  0.00           C  
ATOM   4087  O   LEU A 419     -36.090  48.818   9.863  1.00  0.00           O  
ATOM   4088  CB  LEU A 419     -36.153  46.442  12.298  1.00  0.00           C  
ATOM   4089  CG  LEU A 419     -35.325  45.452  13.143  1.00  0.00           C  
ATOM   4090  CD1 LEU A 419     -36.092  44.142  13.317  1.00  0.00           C  
ATOM   4091  CD2 LEU A 419     -33.968  45.130  12.518  1.00  0.00           C  
ATOM   4092  H   LEU A 419     -33.754  48.437  12.969  1.00  0.00           H  
ATOM   4093  HA  LEU A 419     -34.631  47.453  11.221  1.00  0.00           H  
ATOM   4094  HB2 LEU A 419     -37.057  46.693  12.855  1.00  0.00           H  
ATOM   4095  HB3 LEU A 419     -36.463  45.942  11.379  1.00  0.00           H  
ATOM   4096  HG  LEU A 419     -35.161  45.873  14.134  1.00  0.00           H  
ATOM   4097 HD11 LEU A 419     -36.283  43.685  12.346  1.00  0.00           H  
ATOM   4098 HD12 LEU A 419     -37.041  44.345  13.810  1.00  0.00           H  
ATOM   4099 HD13 LEU A 419     -35.519  43.450  13.934  1.00  0.00           H  
ATOM   4100 HD21 LEU A 419     -34.110  44.808  11.488  1.00  0.00           H  
ATOM   4101 HD22 LEU A 419     -33.474  44.344  13.087  1.00  0.00           H  
ATOM   4102 HD23 LEU A 419     -33.328  46.010  12.528  1.00  0.00           H  
ATOM   4103  N   THR A 420     -37.210  49.454  11.706  1.00  0.00           N  
ATOM   4104  CA  THR A 420     -38.083  50.480  11.089  1.00  0.00           C  
ATOM   4105  C   THR A 420     -38.897  49.963   9.880  1.00  0.00           C  
ATOM   4106  O   THR A 420     -39.089  48.752   9.719  1.00  0.00           O  
ATOM   4107  CB  THR A 420     -37.293  51.776  10.782  1.00  0.00           C  
ATOM   4108  OG1 THR A 420     -36.441  51.630   9.664  1.00  0.00           O  
ATOM   4109  CG2 THR A 420     -36.443  52.262  11.959  1.00  0.00           C  
ATOM   4110  H   THR A 420     -37.294  49.309  12.705  1.00  0.00           H  
ATOM   4111  HA  THR A 420     -38.826  50.759  11.835  1.00  0.00           H  
ATOM   4112  HB  THR A 420     -38.011  52.565  10.555  1.00  0.00           H  
ATOM   4113 HG21 THR A 420     -37.071  52.366  12.845  1.00  0.00           H  
ATOM   4114 HG22 THR A 420     -35.636  51.561  12.169  1.00  0.00           H  
ATOM   4115 HG23 THR A 420     -36.013  53.234  11.718  1.00  0.00           H  
ATOM   4116  HG1 THR A 420     -36.049  50.740   9.715  1.00  0.00           H  
ATOM   4117  N   VAL A 421     -39.425  50.863   9.040  1.00  0.00           N  
ATOM   4118  CA  VAL A 421     -40.165  50.518   7.806  1.00  0.00           C  
ATOM   4119  C   VAL A 421     -39.263  50.079   6.638  1.00  0.00           C  
ATOM   4120  O   VAL A 421     -39.762  49.543   5.646  1.00  0.00           O  
ATOM   4121  CB  VAL A 421     -41.085  51.674   7.360  1.00  0.00           C  
ATOM   4122  CG1 VAL A 421     -42.152  51.971   8.421  1.00  0.00           C  
ATOM   4123  CG2 VAL A 421     -40.321  52.969   7.049  1.00  0.00           C  
ATOM   4124  H   VAL A 421     -39.271  51.842   9.232  1.00  0.00           H  
ATOM   4125  HA  VAL A 421     -40.810  49.666   8.023  1.00  0.00           H  
ATOM   4126  HB  VAL A 421     -41.607  51.366   6.454  1.00  0.00           H  
ATOM   4127 HG11 VAL A 421     -41.693  52.343   9.337  1.00  0.00           H  
ATOM   4128 HG12 VAL A 421     -42.711  51.061   8.644  1.00  0.00           H  
ATOM   4129 HG13 VAL A 421     -42.846  52.722   8.042  1.00  0.00           H  
ATOM   4130 HG21 VAL A 421     -39.824  53.349   7.941  1.00  0.00           H  
ATOM   4131 HG22 VAL A 421     -41.020  53.725   6.688  1.00  0.00           H  
ATOM   4132 HG23 VAL A 421     -39.579  52.790   6.271  1.00  0.00           H  
ATOM   4133  N   GLU A 422     -37.946  50.291   6.731  1.00  0.00           N  
ATOM   4134  CA  GLU A 422     -36.964  49.993   5.675  1.00  0.00           C  
ATOM   4135  C   GLU A 422     -35.599  49.570   6.258  1.00  0.00           C  
ATOM   4136  O   GLU A 422     -35.125  50.144   7.245  1.00  0.00           O  
ATOM   4137  CB  GLU A 422     -36.844  51.230   4.758  1.00  0.00           C  
ATOM   4138  CG  GLU A 422     -35.926  51.058   3.534  1.00  0.00           C  
ATOM   4139  CD  GLU A 422     -34.559  51.756   3.696  1.00  0.00           C  
ATOM   4140  OE1 GLU A 422     -34.133  52.492   2.770  1.00  0.00           O  
ATOM   4141  OE2 GLU A 422     -33.885  51.577   4.738  1.00  0.00           O1-
ATOM   4142  H   GLU A 422     -37.598  50.724   7.576  1.00  0.00           H  
ATOM   4143  HA  GLU A 422     -37.332  49.162   5.071  1.00  0.00           H  
ATOM   4144  HB2 GLU A 422     -37.844  51.457   4.383  1.00  0.00           H  
ATOM   4145  HB3 GLU A 422     -36.522  52.093   5.343  1.00  0.00           H  
ATOM   4146  HG2 GLU A 422     -36.440  51.489   2.671  1.00  0.00           H  
ATOM   4147  HG3 GLU A 422     -35.784  49.997   3.318  1.00  0.00           H  
ATOM   4148  N   LEU A 423     -34.943  48.598   5.612  1.00  0.00           N  
ATOM   4149  CA  LEU A 423     -33.540  48.223   5.847  1.00  0.00           C  
ATOM   4150  C   LEU A 423     -32.658  48.643   4.659  1.00  0.00           C  
ATOM   4151  O   LEU A 423     -33.075  48.540   3.497  1.00  0.00           O  
ATOM   4152  CB  LEU A 423     -33.433  46.706   6.106  1.00  0.00           C  
ATOM   4153  CG  LEU A 423     -34.040  46.229   7.439  1.00  0.00           C  
ATOM   4154  CD1 LEU A 423     -34.042  44.699   7.489  1.00  0.00           C  
ATOM   4155  CD2 LEU A 423     -33.249  46.742   8.644  1.00  0.00           C  
ATOM   4156  H   LEU A 423     -35.395  48.179   4.812  1.00  0.00           H  
ATOM   4157  HA  LEU A 423     -33.160  48.750   6.722  1.00  0.00           H  
ATOM   4158  HB2 LEU A 423     -33.921  46.181   5.283  1.00  0.00           H  
ATOM   4159  HB3 LEU A 423     -32.379  46.423   6.092  1.00  0.00           H  
ATOM   4160  HG  LEU A 423     -35.071  46.573   7.518  1.00  0.00           H  
ATOM   4161 HD11 LEU A 423     -33.024  44.317   7.428  1.00  0.00           H  
ATOM   4162 HD12 LEU A 423     -34.624  44.308   6.655  1.00  0.00           H  
ATOM   4163 HD13 LEU A 423     -34.498  44.361   8.420  1.00  0.00           H  
ATOM   4164 HD21 LEU A 423     -32.194  46.484   8.541  1.00  0.00           H  
ATOM   4165 HD22 LEU A 423     -33.636  46.288   9.555  1.00  0.00           H  
ATOM   4166 HD23 LEU A 423     -33.354  47.823   8.729  1.00  0.00           H  
ATOM   4167  N   LYS A 424     -31.418  49.059   4.946  1.00  0.00           N  
ATOM   4168  CA  LYS A 424     -30.374  49.386   3.956  1.00  0.00           C  
ATOM   4169  C   LYS A 424     -28.964  49.216   4.530  1.00  0.00           C  
ATOM   4170  O   LYS A 424     -28.760  49.384   5.738  1.00  0.00           O  
ATOM   4171  CB  LYS A 424     -30.594  50.812   3.408  1.00  0.00           C  
ATOM   4172  CG  LYS A 424     -30.180  51.941   4.370  1.00  0.00           C  
ATOM   4173  CD  LYS A 424     -30.823  53.312   4.096  1.00  0.00           C  
ATOM   4174  CE  LYS A 424     -30.685  53.880   2.674  1.00  0.00           C  
ATOM   4175  NZ  LYS A 424     -31.627  53.255   1.707  1.00  0.00           N1+
ATOM   4176  H   LYS A 424     -31.164  49.113   5.924  1.00  0.00           H  
ATOM   4177  HA  LYS A 424     -30.466  48.698   3.115  1.00  0.00           H  
ATOM   4178  HB2 LYS A 424     -30.019  50.920   2.487  1.00  0.00           H  
ATOM   4179  HB3 LYS A 424     -31.649  50.918   3.159  1.00  0.00           H  
ATOM   4180  HG2 LYS A 424     -30.449  51.659   5.389  1.00  0.00           H  
ATOM   4181  HG3 LYS A 424     -29.096  52.051   4.328  1.00  0.00           H  
ATOM   4182  HD2 LYS A 424     -30.359  54.025   4.779  1.00  0.00           H  
ATOM   4183  HD3 LYS A 424     -31.879  53.272   4.359  1.00  0.00           H  
ATOM   4184  HE2 LYS A 424     -29.651  53.773   2.336  1.00  0.00           H  
ATOM   4185  HE3 LYS A 424     -30.904  54.950   2.731  1.00  0.00           H  
ATOM   4186  HZ1 LYS A 424     -31.415  52.282   1.555  1.00  0.00           H  
ATOM   4187  HZ2 LYS A 424     -32.586  53.286   2.053  1.00  0.00           H  
ATOM   4188  HZ3 LYS A 424     -31.598  53.720   0.812  1.00  0.00           H  
ATOM   4189  N   ILE A 425     -27.980  49.002   3.657  1.00  0.00           N  
ATOM   4190  CA  ILE A 425     -26.555  49.167   3.980  1.00  0.00           C  
ATOM   4191  C   ILE A 425     -26.194  50.632   3.697  1.00  0.00           C  
ATOM   4192  O   ILE A 425     -26.084  51.057   2.542  1.00  0.00           O  
ATOM   4193  CB  ILE A 425     -25.664  48.132   3.245  1.00  0.00           C  
ATOM   4194  CG1 ILE A 425     -25.791  46.693   3.796  1.00  0.00           C  
ATOM   4195  CG2 ILE A 425     -24.171  48.503   3.352  1.00  0.00           C  
ATOM   4196  CD1 ILE A 425     -27.176  46.048   3.685  1.00  0.00           C  
ATOM   4197  H   ILE A 425     -28.237  48.848   2.689  1.00  0.00           H  
ATOM   4198  HA  ILE A 425     -26.402  48.999   5.046  1.00  0.00           H  
ATOM   4199  HB  ILE A 425     -25.930  48.112   2.191  1.00  0.00           H  
ATOM   4200 HG12 ILE A 425     -25.100  46.056   3.243  1.00  0.00           H  
ATOM   4201 HG13 ILE A 425     -25.488  46.680   4.841  1.00  0.00           H  
ATOM   4202 HG21 ILE A 425     -23.871  48.563   4.400  1.00  0.00           H  
ATOM   4203 HG22 ILE A 425     -23.968  49.457   2.867  1.00  0.00           H  
ATOM   4204 HG23 ILE A 425     -23.565  47.747   2.851  1.00  0.00           H  
ATOM   4205 HD11 ILE A 425     -27.556  46.165   2.671  1.00  0.00           H  
ATOM   4206 HD12 ILE A 425     -27.861  46.499   4.402  1.00  0.00           H  
ATOM   4207 HD13 ILE A 425     -27.107  44.986   3.916  1.00  0.00           H  
ATOM   4208  N   LYS A 426     -26.056  51.423   4.764  1.00  0.00           N  
ATOM   4209  CA  LYS A 426     -25.555  52.806   4.731  1.00  0.00           C  
ATOM   4210  C   LYS A 426     -24.053  52.802   4.434  1.00  0.00           C  
ATOM   4211  O   LYS A 426     -23.356  51.864   4.836  1.00  0.00           O  
ATOM   4212  CB  LYS A 426     -25.828  53.507   6.072  1.00  0.00           C  
ATOM   4213  CG  LYS A 426     -27.308  53.501   6.481  1.00  0.00           C  
ATOM   4214  CD  LYS A 426     -27.486  54.245   7.809  1.00  0.00           C  
ATOM   4215  CE  LYS A 426     -28.933  54.136   8.299  1.00  0.00           C  
ATOM   4216  NZ  LYS A 426     -29.118  54.878   9.571  1.00  0.00           N1+
ATOM   4217  H   LYS A 426     -26.148  50.983   5.674  1.00  0.00           H  
ATOM   4218  HA  LYS A 426     -26.061  53.356   3.935  1.00  0.00           H  
ATOM   4219  HB2 LYS A 426     -25.247  53.013   6.852  1.00  0.00           H  
ATOM   4220  HB3 LYS A 426     -25.486  54.542   6.001  1.00  0.00           H  
ATOM   4221  HG2 LYS A 426     -27.902  53.989   5.707  1.00  0.00           H  
ATOM   4222  HG3 LYS A 426     -27.654  52.474   6.604  1.00  0.00           H  
ATOM   4223  HD2 LYS A 426     -27.223  55.295   7.672  1.00  0.00           H  
ATOM   4224  HD3 LYS A 426     -26.823  53.807   8.557  1.00  0.00           H  
ATOM   4225  HE2 LYS A 426     -29.174  53.079   8.441  1.00  0.00           H  
ATOM   4226  HE3 LYS A 426     -29.601  54.535   7.529  1.00  0.00           H  
ATOM   4227  HZ1 LYS A 426     -28.485  54.532  10.287  1.00  0.00           H  
ATOM   4228  HZ2 LYS A 426     -28.923  55.860   9.449  1.00  0.00           H  
ATOM   4229  HZ3 LYS A 426     -30.062  54.790   9.915  1.00  0.00           H  
ATOM   4230  N   ILE A 427     -23.550  53.826   3.744  1.00  0.00           N  
ATOM   4231  CA  ILE A 427     -22.155  53.871   3.275  1.00  0.00           C  
ATOM   4232  C   ILE A 427     -21.555  55.290   3.260  1.00  0.00           C  
ATOM   4233  O   ILE A 427     -22.235  56.266   2.927  1.00  0.00           O  
ATOM   4234  CB  ILE A 427     -22.045  53.136   1.917  1.00  0.00           C  
ATOM   4235  CG1 ILE A 427     -20.572  52.902   1.532  1.00  0.00           C  
ATOM   4236  CG2 ILE A 427     -22.819  53.847   0.793  1.00  0.00           C  
ATOM   4237  CD1 ILE A 427     -20.405  51.831   0.448  1.00  0.00           C  
ATOM   4238  H   ILE A 427     -24.168  54.577   3.476  1.00  0.00           H  
ATOM   4239  HA  ILE A 427     -21.561  53.300   3.985  1.00  0.00           H  
ATOM   4240  HB  ILE A 427     -22.500  52.152   2.052  1.00  0.00           H  
ATOM   4241 HG12 ILE A 427     -20.130  53.836   1.187  1.00  0.00           H  
ATOM   4242 HG13 ILE A 427     -20.021  52.568   2.411  1.00  0.00           H  
ATOM   4243 HG21 ILE A 427     -22.356  54.803   0.554  1.00  0.00           H  
ATOM   4244 HG22 ILE A 427     -23.850  54.019   1.093  1.00  0.00           H  
ATOM   4245 HG23 ILE A 427     -22.831  53.228  -0.104  1.00  0.00           H  
ATOM   4246 HD11 ILE A 427     -20.885  52.142  -0.479  1.00  0.00           H  
ATOM   4247 HD12 ILE A 427     -20.834  50.888   0.788  1.00  0.00           H  
ATOM   4248 HD13 ILE A 427     -19.346  51.685   0.257  1.00  0.00           H  
ATOM   4249  N   ALA A 428     -20.275  55.392   3.627  1.00  0.00           N  
ATOM   4250  CA  ALA A 428     -19.446  56.605   3.620  1.00  0.00           C  
ATOM   4251  C   ALA A 428     -17.964  56.262   3.340  1.00  0.00           C  
ATOM   4252  O   ALA A 428     -17.570  55.094   3.431  1.00  0.00           O  
ATOM   4253  CB  ALA A 428     -19.605  57.309   4.975  1.00  0.00           C  
ATOM   4254  H   ALA A 428     -19.815  54.540   3.926  1.00  0.00           H  
ATOM   4255  HA  ALA A 428     -19.792  57.278   2.836  1.00  0.00           H  
ATOM   4256  HB1 ALA A 428     -19.243  56.664   5.777  1.00  0.00           H  
ATOM   4257  HB2 ALA A 428     -20.656  57.544   5.150  1.00  0.00           H  
ATOM   4258  HB3 ALA A 428     -19.035  58.239   4.977  1.00  0.00           H  
ATOM   4259  N   SER A 429     -17.123  57.256   3.024  1.00  0.00           N  
ATOM   4260  CA  SER A 429     -15.686  57.055   2.746  1.00  0.00           C  
ATOM   4261  C   SER A 429     -14.810  58.304   2.947  1.00  0.00           C  
ATOM   4262  O   SER A 429     -15.309  59.427   3.089  1.00  0.00           O  
ATOM   4263  CB  SER A 429     -15.493  56.521   1.319  1.00  0.00           C  
ATOM   4264  OG  SER A 429     -15.939  57.455   0.351  1.00  0.00           O  
ATOM   4265  H   SER A 429     -17.487  58.196   2.960  1.00  0.00           H  
ATOM   4266  HA  SER A 429     -15.309  56.300   3.432  1.00  0.00           H  
ATOM   4267  HB2 SER A 429     -16.038  55.585   1.209  1.00  0.00           H  
ATOM   4268  HB3 SER A 429     -14.439  56.308   1.146  1.00  0.00           H  
ATOM   4269  HG  SER A 429     -16.926  57.396   0.327  1.00  0.00           H  
ATOM   4270  N   GLY A 430     -13.488  58.107   2.897  1.00  0.00           N  
ATOM   4271  CA  GLY A 430     -12.458  59.149   2.980  1.00  0.00           C  
ATOM   4272  C   GLY A 430     -11.030  58.587   2.912  1.00  0.00           C  
ATOM   4273  O   GLY A 430     -10.820  57.442   2.499  1.00  0.00           O  
ATOM   4274  H   GLY A 430     -13.163  57.150   2.803  1.00  0.00           H  
ATOM   4275  HA2 GLY A 430     -12.584  59.855   2.160  1.00  0.00           H  
ATOM   4276  HA3 GLY A 430     -12.573  59.697   3.915  1.00  0.00           H  
ATOM   4277  N   PHE A 431     -10.042  59.388   3.319  1.00  0.00           N  
ATOM   4278  CA  PHE A 431      -8.607  59.065   3.231  1.00  0.00           C  
ATOM   4279  C   PHE A 431      -7.883  59.149   4.585  1.00  0.00           C  
ATOM   4280  O   PHE A 431      -8.329  59.822   5.520  1.00  0.00           O  
ATOM   4281  CB  PHE A 431      -7.932  59.982   2.197  1.00  0.00           C  
ATOM   4282  CG  PHE A 431      -8.383  59.753   0.768  1.00  0.00           C  
ATOM   4283  CD1 PHE A 431      -9.488  60.460   0.260  1.00  0.00           C  
ATOM   4284  CD2 PHE A 431      -7.689  58.849  -0.061  1.00  0.00           C  
ATOM   4285  CE1 PHE A 431      -9.883  60.278  -1.074  1.00  0.00           C  
ATOM   4286  CE2 PHE A 431      -8.095  58.660  -1.395  1.00  0.00           C  
ATOM   4287  CZ  PHE A 431      -9.195  59.374  -1.900  1.00  0.00           C  
ATOM   4288  H   PHE A 431     -10.290  60.300   3.675  1.00  0.00           H  
ATOM   4289  HA  PHE A 431      -8.485  58.040   2.879  1.00  0.00           H  
ATOM   4290  HB2 PHE A 431      -8.114  61.023   2.469  1.00  0.00           H  
ATOM   4291  HB3 PHE A 431      -6.853  59.827   2.235  1.00  0.00           H  
ATOM   4292  HD1 PHE A 431     -10.022  61.160   0.888  1.00  0.00           H  
ATOM   4293  HD2 PHE A 431      -6.837  58.303   0.324  1.00  0.00           H  
ATOM   4294  HE1 PHE A 431     -10.718  60.840  -1.465  1.00  0.00           H  
ATOM   4295  HE2 PHE A 431      -7.560  57.966  -2.031  1.00  0.00           H  
ATOM   4296  HZ  PHE A 431      -9.515  59.233  -2.923  1.00  0.00           H  
ATOM   4297  N   GLY A 432      -6.710  58.519   4.654  1.00  0.00           N  
ATOM   4298  CA  GLY A 432      -5.815  58.487   5.814  1.00  0.00           C  
ATOM   4299  C   GLY A 432      -4.431  57.920   5.457  1.00  0.00           C  
ATOM   4300  O   GLY A 432      -4.046  57.944   4.280  1.00  0.00           O  
ATOM   4301  H   GLY A 432      -6.389  58.037   3.824  1.00  0.00           H  
ATOM   4302  HA2 GLY A 432      -5.681  59.487   6.222  1.00  0.00           H  
ATOM   4303  HA3 GLY A 432      -6.267  57.858   6.580  1.00  0.00           H  
ATOM   4304  N   PRO A 433      -3.702  57.343   6.430  1.00  0.00           N  
ATOM   4305  CA  PRO A 433      -2.479  56.571   6.187  1.00  0.00           C  
ATOM   4306  C   PRO A 433      -2.674  55.434   5.173  1.00  0.00           C  
ATOM   4307  O   PRO A 433      -3.777  54.895   5.047  1.00  0.00           O  
ATOM   4308  CB  PRO A 433      -2.087  56.007   7.555  1.00  0.00           C  
ATOM   4309  CG  PRO A 433      -2.661  57.034   8.526  1.00  0.00           C  
ATOM   4310  CD  PRO A 433      -3.976  57.417   7.857  1.00  0.00           C  
ATOM   4311  HA  PRO A 433      -1.701  57.249   5.835  1.00  0.00           H  
ATOM   4312  HB2 PRO A 433      -2.572  55.044   7.722  1.00  0.00           H  
ATOM   4313  HB3 PRO A 433      -1.009  55.908   7.653  1.00  0.00           H  
ATOM   4314  HG2 PRO A 433      -2.005  57.904   8.573  1.00  0.00           H  
ATOM   4315  HG3 PRO A 433      -2.822  56.609   9.514  1.00  0.00           H  
ATOM   4316  HD2 PRO A 433      -4.274  58.422   8.160  1.00  0.00           H  
ATOM   4317  HD3 PRO A 433      -4.750  56.695   8.119  1.00  0.00           H  
ATOM   4318  N   LEU A 434      -1.613  55.000   4.490  1.00  0.00           N  
ATOM   4319  CA  LEU A 434      -1.705  53.899   3.519  1.00  0.00           C  
ATOM   4320  C   LEU A 434      -1.959  52.535   4.191  1.00  0.00           C  
ATOM   4321  O   LEU A 434      -1.629  52.319   5.363  1.00  0.00           O  
ATOM   4322  CB  LEU A 434      -0.473  53.872   2.597  1.00  0.00           C  
ATOM   4323  CG  LEU A 434      -0.249  55.151   1.764  1.00  0.00           C  
ATOM   4324  CD1 LEU A 434       0.900  54.907   0.789  1.00  0.00           C  
ATOM   4325  CD2 LEU A 434      -1.467  55.571   0.937  1.00  0.00           C  
ATOM   4326  H   LEU A 434      -0.715  55.438   4.661  1.00  0.00           H  
ATOM   4327  HA  LEU A 434      -2.577  54.084   2.890  1.00  0.00           H  
ATOM   4328  HB2 LEU A 434       0.415  53.688   3.201  1.00  0.00           H  
ATOM   4329  HB3 LEU A 434      -0.584  53.032   1.909  1.00  0.00           H  
ATOM   4330  HG  LEU A 434       0.027  55.970   2.428  1.00  0.00           H  
ATOM   4331 HD11 LEU A 434       0.625  54.140   0.064  1.00  0.00           H  
ATOM   4332 HD12 LEU A 434       1.778  54.579   1.342  1.00  0.00           H  
ATOM   4333 HD13 LEU A 434       1.136  55.831   0.262  1.00  0.00           H  
ATOM   4334 HD21 LEU A 434      -1.806  54.740   0.320  1.00  0.00           H  
ATOM   4335 HD22 LEU A 434      -1.207  56.413   0.295  1.00  0.00           H  
ATOM   4336 HD23 LEU A 434      -2.275  55.887   1.597  1.00  0.00           H  
ATOM   4337  N   ILE A 435      -2.561  51.615   3.432  1.00  0.00           N  
ATOM   4338  CA  ILE A 435      -3.002  50.281   3.877  1.00  0.00           C  
ATOM   4339  C   ILE A 435      -1.993  49.213   3.418  1.00  0.00           C  
ATOM   4340  O   ILE A 435      -1.455  49.291   2.308  1.00  0.00           O  
ATOM   4341  CB  ILE A 435      -4.448  50.013   3.386  1.00  0.00           C  
ATOM   4342  CG1 ILE A 435      -5.416  51.073   3.970  1.00  0.00           C  
ATOM   4343  CG2 ILE A 435      -4.909  48.585   3.741  1.00  0.00           C  
ATOM   4344  CD1 ILE A 435      -6.861  50.986   3.466  1.00  0.00           C  
ATOM   4345  H   ILE A 435      -2.747  51.863   2.471  1.00  0.00           H  
ATOM   4346  HA  ILE A 435      -3.024  50.261   4.968  1.00  0.00           H  
ATOM   4347  HB  ILE A 435      -4.460  50.108   2.301  1.00  0.00           H  
ATOM   4348 HG12 ILE A 435      -5.422  50.991   5.056  1.00  0.00           H  
ATOM   4349 HG13 ILE A 435      -5.060  52.071   3.713  1.00  0.00           H  
ATOM   4350 HG21 ILE A 435      -4.863  48.430   4.817  1.00  0.00           H  
ATOM   4351 HG22 ILE A 435      -4.281  47.847   3.242  1.00  0.00           H  
ATOM   4352 HG23 ILE A 435      -5.928  48.414   3.401  1.00  0.00           H  
ATOM   4353 HD11 ILE A 435      -7.347  50.104   3.874  1.00  0.00           H  
ATOM   4354 HD12 ILE A 435      -6.881  50.949   2.377  1.00  0.00           H  
ATOM   4355 HD13 ILE A 435      -7.412  51.866   3.799  1.00  0.00           H  
ATOM   4356  N   THR A 436      -1.723  48.216   4.269  1.00  0.00           N  
ATOM   4357  CA  THR A 436      -0.698  47.181   4.024  1.00  0.00           C  
ATOM   4358  C   THR A 436      -1.135  46.147   2.975  1.00  0.00           C  
ATOM   4359  O   THR A 436      -0.575  46.133   1.874  1.00  0.00           O  
ATOM   4360  CB  THR A 436      -0.159  46.577   5.341  1.00  0.00           C  
ATOM   4361  OG1 THR A 436       0.657  45.453   5.098  1.00  0.00           O  
ATOM   4362  CG2 THR A 436      -1.218  46.164   6.366  1.00  0.00           C  
ATOM   4363  H   THR A 436      -2.207  48.211   5.155  1.00  0.00           H  
ATOM   4364  HA  THR A 436       0.162  47.680   3.579  1.00  0.00           H  
ATOM   4365  HB  THR A 436       0.460  47.337   5.817  1.00  0.00           H  
ATOM   4366 HG21 THR A 436      -1.772  47.039   6.704  1.00  0.00           H  
ATOM   4367 HG22 THR A 436      -1.910  45.438   5.945  1.00  0.00           H  
ATOM   4368 HG23 THR A 436      -0.727  45.726   7.235  1.00  0.00           H  
ATOM   4369  HG1 THR A 436       1.146  45.286   5.919  1.00  0.00           H  
ATOM   4370  N   HID A 437      -2.162  45.332   3.250  1.00  0.00           N  
ATOM   4371  CA  HID A 437      -2.628  44.282   2.322  1.00  0.00           C  
ATOM   4372  C   HID A 437      -4.125  43.913   2.423  1.00  0.00           C  
ATOM   4373  O   HID A 437      -4.576  42.989   1.741  1.00  0.00           O  
ATOM   4374  CB  HID A 437      -1.741  43.034   2.469  1.00  0.00           C  
ATOM   4375  CG  HID A 437      -2.088  42.160   3.648  1.00  0.00           C  
ATOM   4376  ND1 HID A 437      -2.072  42.512   4.979  1.00  0.00           N  
ATOM   4377  CE1 HID A 437      -2.479  41.452   5.693  1.00  0.00           C  
ATOM   4378  NE2 HID A 437      -2.748  40.414   4.884  1.00  0.00           N  
ATOM   4379  CD2 HID A 437      -2.509  40.860   3.580  1.00  0.00           C  
ATOM   4380  H   HID A 437      -2.593  45.405   4.158  1.00  0.00           H  
ATOM   4381  HA  HID A 437      -2.492  44.656   1.306  1.00  0.00           H  
ATOM   4382  HB2 HID A 437      -0.695  43.329   2.536  1.00  0.00           H  
ATOM   4383  HB3 HID A 437      -1.844  42.437   1.562  1.00  0.00           H  
ATOM   4384  HD1 HID A 437      -1.751  43.388   5.372  1.00  0.00           H  
ATOM   4385  HD2 HID A 437      -2.635  40.283   2.672  1.00  0.00           H  
ATOM   4386  HE1 HID A 437      -2.571  41.430   6.771  1.00  0.00           H  
ATOM   4387  N   GLY A 438      -4.908  44.612   3.256  1.00  0.00           N  
ATOM   4388  CA  GLY A 438      -6.379  44.609   3.219  1.00  0.00           C  
ATOM   4389  C   GLY A 438      -7.102  43.261   3.378  1.00  0.00           C  
ATOM   4390  O   GLY A 438      -8.256  43.155   2.954  1.00  0.00           O  
ATOM   4391  H   GLY A 438      -4.474  45.347   3.792  1.00  0.00           H  
ATOM   4392  HA2 GLY A 438      -6.733  45.256   4.022  1.00  0.00           H  
ATOM   4393  HA3 GLY A 438      -6.704  45.049   2.279  1.00  0.00           H  
ATOM   4394  N   SER A 439      -6.478  42.236   3.976  1.00  0.00           N  
ATOM   4395  CA  SER A 439      -7.132  40.935   4.256  1.00  0.00           C  
ATOM   4396  C   SER A 439      -8.115  40.976   5.441  1.00  0.00           C  
ATOM   4397  O   SER A 439      -8.806  39.992   5.728  1.00  0.00           O  
ATOM   4398  CB  SER A 439      -6.090  39.833   4.465  1.00  0.00           C  
ATOM   4399  OG  SER A 439      -5.380  40.032   5.676  1.00  0.00           O  
ATOM   4400  H   SER A 439      -5.522  42.365   4.277  1.00  0.00           H  
ATOM   4401  HA  SER A 439      -7.714  40.656   3.377  1.00  0.00           H  
ATOM   4402  HB2 SER A 439      -5.396  39.827   3.623  1.00  0.00           H  
ATOM   4403  HB3 SER A 439      -6.595  38.865   4.501  1.00  0.00           H  
ATOM   4404  HG  SER A 439      -4.428  40.085   5.439  1.00  0.00           H  
ATOM   4405  N   GLY A 440      -8.196  42.122   6.118  1.00  0.00           N  
ATOM   4406  CA  GLY A 440      -9.193  42.456   7.130  1.00  0.00           C  
ATOM   4407  C   GLY A 440      -9.103  43.926   7.548  1.00  0.00           C  
ATOM   4408  O   GLY A 440      -8.137  44.620   7.213  1.00  0.00           O  
ATOM   4409  H   GLY A 440      -7.568  42.863   5.844  1.00  0.00           H  
ATOM   4410  HA2 GLY A 440     -10.185  42.274   6.722  1.00  0.00           H  
ATOM   4411  HA3 GLY A 440      -9.056  41.829   8.012  1.00  0.00           H  
ATOM   4412  N   MET A 441     -10.116  44.414   8.263  1.00  0.00           N  
ATOM   4413  CA  MET A 441     -10.110  45.733   8.914  1.00  0.00           C  
ATOM   4414  C   MET A 441     -11.160  45.768  10.029  1.00  0.00           C  
ATOM   4415  O   MET A 441     -12.333  45.494   9.771  1.00  0.00           O  
ATOM   4416  CB  MET A 441     -10.375  46.840   7.879  1.00  0.00           C  
ATOM   4417  CG  MET A 441     -10.299  48.246   8.488  1.00  0.00           C  
ATOM   4418  SD  MET A 441     -10.570  49.589   7.299  1.00  0.00           S  
ATOM   4419  CE  MET A 441      -9.063  49.466   6.298  1.00  0.00           C  
ATOM   4420  H   MET A 441     -10.874  43.779   8.486  1.00  0.00           H  
ATOM   4421  HA  MET A 441      -9.126  45.898   9.351  1.00  0.00           H  
ATOM   4422  HB2 MET A 441     -11.359  46.700   7.433  1.00  0.00           H  
ATOM   4423  HB3 MET A 441      -9.631  46.768   7.089  1.00  0.00           H  
ATOM   4424  HG2 MET A 441      -9.321  48.381   8.952  1.00  0.00           H  
ATOM   4425  HG3 MET A 441     -11.058  48.334   9.265  1.00  0.00           H  
ATOM   4426  HE1 MET A 441      -9.065  50.254   5.545  1.00  0.00           H  
ATOM   4427  HE2 MET A 441      -9.021  48.500   5.798  1.00  0.00           H  
ATOM   4428  HE3 MET A 441      -8.187  49.580   6.935  1.00  0.00           H  
ATOM   4429  N   ASP A 442     -10.766  46.128  11.251  1.00  0.00           N  
ATOM   4430  CA  ASP A 442     -11.631  46.058  12.440  1.00  0.00           C  
ATOM   4431  C   ASP A 442     -11.788  47.417  13.141  1.00  0.00           C  
ATOM   4432  O   ASP A 442     -10.803  48.143  13.320  1.00  0.00           O  
ATOM   4433  CB  ASP A 442     -11.081  45.031  13.441  1.00  0.00           C  
ATOM   4434  CG  ASP A 442     -10.970  43.587  12.929  1.00  0.00           C  
ATOM   4435  OD1 ASP A 442     -11.627  43.208  11.934  1.00  0.00           O  
ATOM   4436  OD2 ASP A 442     -10.265  42.778  13.576  1.00  0.00           O1-
ATOM   4437  H   ASP A 442      -9.796  46.396  11.381  1.00  0.00           H  
ATOM   4438  HA  ASP A 442     -12.628  45.726  12.150  1.00  0.00           H  
ATOM   4439  HB2 ASP A 442     -11.733  45.032  14.315  1.00  0.00           H  
ATOM   4440  HB3 ASP A 442     -10.095  45.357  13.761  1.00  0.00           H  
ATOM   4441  N   LEU A 443     -12.998  47.703  13.636  1.00  0.00           N  
ATOM   4442  CA  LEU A 443     -13.299  48.805  14.558  1.00  0.00           C  
ATOM   4443  C   LEU A 443     -13.471  48.313  16.004  1.00  0.00           C  
ATOM   4444  O   LEU A 443     -14.098  47.274  16.244  1.00  0.00           O  
ATOM   4445  CB  LEU A 443     -14.559  49.577  14.118  1.00  0.00           C  
ATOM   4446  CG  LEU A 443     -14.473  50.324  12.777  1.00  0.00           C  
ATOM   4447  CD1 LEU A 443     -15.803  51.038  12.524  1.00  0.00           C  
ATOM   4448  CD2 LEU A 443     -13.358  51.368  12.762  1.00  0.00           C  
ATOM   4449  H   LEU A 443     -13.744  47.038  13.458  1.00  0.00           H  
ATOM   4450  HA  LEU A 443     -12.460  49.494  14.556  1.00  0.00           H  
ATOM   4451  HB2 LEU A 443     -15.392  48.877  14.067  1.00  0.00           H  
ATOM   4452  HB3 LEU A 443     -14.795  50.308  14.894  1.00  0.00           H  
ATOM   4453  HG  LEU A 443     -14.302  49.607  11.975  1.00  0.00           H  
ATOM   4454 HD11 LEU A 443     -15.979  51.788  13.296  1.00  0.00           H  
ATOM   4455 HD12 LEU A 443     -16.619  50.316  12.541  1.00  0.00           H  
ATOM   4456 HD13 LEU A 443     -15.784  51.525  11.550  1.00  0.00           H  
ATOM   4457 HD21 LEU A 443     -13.467  52.046  13.609  1.00  0.00           H  
ATOM   4458 HD22 LEU A 443     -13.395  51.942  11.841  1.00  0.00           H  
ATOM   4459 HD23 LEU A 443     -12.392  50.873  12.811  1.00  0.00           H  
ATOM   4460  N   TYR A 444     -13.013  49.124  16.962  1.00  0.00           N  
ATOM   4461  CA  TYR A 444     -13.197  48.928  18.410  1.00  0.00           C  
ATOM   4462  C   TYR A 444     -13.431  50.271  19.123  1.00  0.00           C  
ATOM   4463  O   TYR A 444     -13.006  51.325  18.635  1.00  0.00           O  
ATOM   4464  CB  TYR A 444     -11.980  48.207  19.012  1.00  0.00           C  
ATOM   4465  CG  TYR A 444     -11.653  46.870  18.371  1.00  0.00           C  
ATOM   4466  CD1 TYR A 444     -12.376  45.715  18.730  1.00  0.00           C  
ATOM   4467  CD2 TYR A 444     -10.638  46.789  17.398  1.00  0.00           C  
ATOM   4468  CE1 TYR A 444     -12.092  44.483  18.108  1.00  0.00           C  
ATOM   4469  CE2 TYR A 444     -10.337  45.555  16.794  1.00  0.00           C  
ATOM   4470  CZ  TYR A 444     -11.072  44.401  17.136  1.00  0.00           C  
ATOM   4471  OH  TYR A 444     -10.792  43.210  16.544  1.00  0.00           O  
ATOM   4472  H   TYR A 444     -12.547  49.973  16.667  1.00  0.00           H  
ATOM   4473  HA  TYR A 444     -14.079  48.308  18.578  1.00  0.00           H  
ATOM   4474  HB2 TYR A 444     -11.109  48.857  18.935  1.00  0.00           H  
ATOM   4475  HB3 TYR A 444     -12.162  48.041  20.075  1.00  0.00           H  
ATOM   4476  HD1 TYR A 444     -13.160  45.777  19.475  1.00  0.00           H  
ATOM   4477  HD2 TYR A 444     -10.089  47.678  17.112  1.00  0.00           H  
ATOM   4478  HE1 TYR A 444     -12.649  43.595  18.372  1.00  0.00           H  
ATOM   4479  HE2 TYR A 444      -9.546  45.491  16.062  1.00  0.00           H  
ATOM   4480  HH  TYR A 444     -10.087  43.295  15.883  1.00  0.00           H  
ATOM   4481  N   LYS A 445     -14.086  50.260  20.291  1.00  0.00           N  
ATOM   4482  CA  LYS A 445     -14.458  51.495  21.007  1.00  0.00           C  
ATOM   4483  C   LYS A 445     -13.263  52.192  21.667  1.00  0.00           C  
ATOM   4484  O   LYS A 445     -12.486  51.561  22.390  1.00  0.00           O  
ATOM   4485  CB  LYS A 445     -15.567  51.238  22.039  1.00  0.00           C  
ATOM   4486  CG  LYS A 445     -16.845  50.674  21.393  1.00  0.00           C  
ATOM   4487  CD  LYS A 445     -18.109  51.007  22.201  1.00  0.00           C  
ATOM   4488  CE  LYS A 445     -18.487  52.481  22.001  1.00  0.00           C  
ATOM   4489  NZ  LYS A 445     -19.733  52.843  22.721  1.00  0.00           N1+
ATOM   4490  H   LYS A 445     -14.383  49.371  20.669  1.00  0.00           H  
ATOM   4491  HA  LYS A 445     -14.863  52.193  20.273  1.00  0.00           H  
ATOM   4492  HB2 LYS A 445     -15.215  50.543  22.804  1.00  0.00           H  
ATOM   4493  HB3 LYS A 445     -15.792  52.187  22.528  1.00  0.00           H  
ATOM   4494  HG2 LYS A 445     -16.954  51.080  20.387  1.00  0.00           H  
ATOM   4495  HG3 LYS A 445     -16.748  49.591  21.312  1.00  0.00           H  
ATOM   4496  HD2 LYS A 445     -17.938  50.798  23.258  1.00  0.00           H  
ATOM   4497  HD3 LYS A 445     -18.928  50.379  21.850  1.00  0.00           H  
ATOM   4498  HE2 LYS A 445     -18.616  52.664  20.931  1.00  0.00           H  
ATOM   4499  HE3 LYS A 445     -17.665  53.112  22.350  1.00  0.00           H  
ATOM   4500  HZ1 LYS A 445     -20.517  52.294  22.402  1.00  0.00           H  
ATOM   4501  HZ2 LYS A 445     -19.636  52.708  23.715  1.00  0.00           H  
ATOM   4502  HZ3 LYS A 445     -19.950  53.822  22.559  1.00  0.00           H  
ATOM   4503  N   THR A 446     -13.195  53.513  21.510  1.00  0.00           N  
ATOM   4504  CA  THR A 446     -12.322  54.423  22.278  1.00  0.00           C  
ATOM   4505  C   THR A 446     -13.097  54.995  23.478  1.00  0.00           C  
ATOM   4506  O   THR A 446     -14.330  55.088  23.437  1.00  0.00           O  
ATOM   4507  CB  THR A 446     -11.772  55.547  21.374  1.00  0.00           C  
ATOM   4508  CG2 THR A 446     -10.605  56.317  21.995  1.00  0.00           C  
ATOM   4509  OG1 THR A 446     -11.295  55.027  20.147  1.00  0.00           O  
ATOM   4510  H   THR A 446     -13.881  53.941  20.907  1.00  0.00           H  
ATOM   4511  HA  THR A 446     -11.472  53.863  22.668  1.00  0.00           H  
ATOM   4512  HB  THR A 446     -12.575  56.249  21.156  1.00  0.00           H  
ATOM   4513 HG21 THR A 446     -10.955  56.915  22.834  1.00  0.00           H  
ATOM   4514 HG22 THR A 446      -9.833  55.626  22.334  1.00  0.00           H  
ATOM   4515 HG23 THR A 446     -10.178  56.995  21.255  1.00  0.00           H  
ATOM   4516  HG1 THR A 446     -10.633  54.350  20.358  1.00  0.00           H  
ATOM   4517  N   ASN A 447     -12.403  55.383  24.556  1.00  0.00           N  
ATOM   4518  CA  ASN A 447     -13.031  55.907  25.784  1.00  0.00           C  
ATOM   4519  C   ASN A 447     -13.865  57.181  25.535  1.00  0.00           C  
ATOM   4520  O   ASN A 447     -14.952  57.335  26.101  1.00  0.00           O  
ATOM   4521  CB  ASN A 447     -11.941  56.165  26.840  1.00  0.00           C  
ATOM   4522  CG  ASN A 447     -11.265  54.885  27.300  1.00  0.00           C  
ATOM   4523  OD1 ASN A 447     -11.886  53.996  27.871  1.00  0.00           O  
ATOM   4524  ND2 ASN A 447      -9.988  54.727  27.045  1.00  0.00           N  
ATOM   4525  H   ASN A 447     -11.399  55.266  24.547  1.00  0.00           H  
ATOM   4526  HA  ASN A 447     -13.716  55.151  26.176  1.00  0.00           H  
ATOM   4527  HB2 ASN A 447     -12.393  56.629  27.716  1.00  0.00           H  
ATOM   4528  HB3 ASN A 447     -11.199  56.858  26.442  1.00  0.00           H  
ATOM   4529 HD21 ASN A 447      -9.456  55.457  26.598  1.00  0.00           H  
ATOM   4530 HD22 ASN A 447      -9.548  53.864  27.347  1.00  0.00           H  
ATOM   4531  N   HID A 448     -13.419  58.033  24.609  1.00  0.00           N  
ATOM   4532  CA  HID A 448     -14.231  59.077  23.981  1.00  0.00           C  
ATOM   4533  C   HID A 448     -15.065  58.458  22.842  1.00  0.00           C  
ATOM   4534  O   HID A 448     -14.506  57.960  21.863  1.00  0.00           O  
ATOM   4535  CB  HID A 448     -13.288  60.188  23.492  1.00  0.00           C  
ATOM   4536  CG  HID A 448     -13.969  61.360  22.831  1.00  0.00           C  
ATOM   4537  ND1 HID A 448     -13.547  61.994  21.684  1.00  0.00           N  
ATOM   4538  CE1 HID A 448     -14.347  63.050  21.468  1.00  0.00           C  
ATOM   4539  NE2 HID A 448     -15.295  63.119  22.420  1.00  0.00           N  
ATOM   4540  CD2 HID A 448     -15.052  62.055  23.299  1.00  0.00           C  
ATOM   4541  H   HID A 448     -12.515  57.844  24.203  1.00  0.00           H  
ATOM   4542  HA  HID A 448     -14.909  59.506  24.721  1.00  0.00           H  
ATOM   4543  HB2 HID A 448     -12.570  59.762  22.788  1.00  0.00           H  
ATOM   4544  HB3 HID A 448     -12.726  60.567  24.347  1.00  0.00           H  
ATOM   4545  HD1 HID A 448     -12.744  61.743  21.119  1.00  0.00           H  
ATOM   4546  HD2 HID A 448     -15.601  61.838  24.206  1.00  0.00           H  
ATOM   4547  HE1 HID A 448     -14.246  63.744  20.640  1.00  0.00           H  
ATOM   4548  N   ASN A 449     -16.397  58.450  22.969  1.00  0.00           N  
ATOM   4549  CA  ASN A 449     -17.296  57.709  22.067  1.00  0.00           C  
ATOM   4550  C   ASN A 449     -17.374  58.295  20.639  1.00  0.00           C  
ATOM   4551  O   ASN A 449     -17.637  57.563  19.682  1.00  0.00           O  
ATOM   4552  CB  ASN A 449     -18.684  57.644  22.729  1.00  0.00           C  
ATOM   4553  CG  ASN A 449     -19.684  56.837  21.914  1.00  0.00           C  
ATOM   4554  ND2 ASN A 449     -20.573  57.484  21.194  1.00  0.00           N  
ATOM   4555  OD1 ASN A 449     -19.668  55.612  21.904  1.00  0.00           O  
ATOM   4556  H   ASN A 449     -16.797  58.860  23.802  1.00  0.00           H  
ATOM   4557  HA  ASN A 449     -16.919  56.688  21.969  1.00  0.00           H  
ATOM   4558  HB2 ASN A 449     -19.069  58.655  22.871  1.00  0.00           H  
ATOM   4559  HB3 ASN A 449     -18.596  57.175  23.709  1.00  0.00           H  
ATOM   4560 HD21 ASN A 449     -21.242  56.951  20.660  1.00  0.00           H  
ATOM   4561 HD22 ASN A 449     -20.604  58.491  21.202  1.00  0.00           H  
ATOM   4562  N   ASN A 450     -17.102  59.595  20.480  1.00  0.00           N  
ATOM   4563  CA  ASN A 450     -17.198  60.324  19.203  1.00  0.00           C  
ATOM   4564  C   ASN A 450     -16.051  60.006  18.209  1.00  0.00           C  
ATOM   4565  O   ASN A 450     -16.021  60.530  17.090  1.00  0.00           O  
ATOM   4566  CB  ASN A 450     -17.308  61.828  19.512  1.00  0.00           C  
ATOM   4567  CG  ASN A 450     -18.453  62.163  20.459  1.00  0.00           C  
ATOM   4568  ND2 ASN A 450     -18.166  62.734  21.606  1.00  0.00           N  
ATOM   4569  OD1 ASN A 450     -19.616  61.876  20.205  1.00  0.00           O  
ATOM   4570  H   ASN A 450     -16.868  60.124  21.308  1.00  0.00           H  
ATOM   4571  HA  ASN A 450     -18.121  60.014  18.709  1.00  0.00           H  
ATOM   4572  HB2 ASN A 450     -17.464  62.383  18.590  1.00  0.00           H  
ATOM   4573  HB3 ASN A 450     -16.369  62.168  19.939  1.00  0.00           H  
ATOM   4574 HD21 ASN A 450     -17.203  62.958  21.840  1.00  0.00           H  
ATOM   4575 HD22 ASN A 450     -18.918  62.951  22.240  1.00  0.00           H  
ATOM   4576  N   VAL A 451     -15.125  59.127  18.607  1.00  0.00           N  
ATOM   4577  CA  VAL A 451     -14.043  58.528  17.805  1.00  0.00           C  
ATOM   4578  C   VAL A 451     -13.942  57.022  18.117  1.00  0.00           C  
ATOM   4579  O   VAL A 451     -14.305  56.583  19.214  1.00  0.00           O  
ATOM   4580  CB  VAL A 451     -12.720  59.288  18.057  1.00  0.00           C  
ATOM   4581  CG1 VAL A 451     -12.194  59.142  19.491  1.00  0.00           C  
ATOM   4582  CG2 VAL A 451     -11.596  58.892  17.094  1.00  0.00           C  
ATOM   4583  H   VAL A 451     -15.222  58.767  19.546  1.00  0.00           H  
ATOM   4584  HA  VAL A 451     -14.290  58.631  16.748  1.00  0.00           H  
ATOM   4585  HB  VAL A 451     -12.917  60.348  17.889  1.00  0.00           H  
ATOM   4586 HG11 VAL A 451     -11.925  58.105  19.690  1.00  0.00           H  
ATOM   4587 HG12 VAL A 451     -12.955  59.459  20.201  1.00  0.00           H  
ATOM   4588 HG13 VAL A 451     -11.312  59.768  19.625  1.00  0.00           H  
ATOM   4589 HG21 VAL A 451     -11.309  57.851  17.243  1.00  0.00           H  
ATOM   4590 HG22 VAL A 451     -10.725  59.523  17.269  1.00  0.00           H  
ATOM   4591 HG23 VAL A 451     -11.923  59.043  16.068  1.00  0.00           H  
ATOM   4592  N   TYR A 452     -13.471  56.215  17.166  1.00  0.00           N  
ATOM   4593  CA  TYR A 452     -13.209  54.776  17.332  1.00  0.00           C  
ATOM   4594  C   TYR A 452     -11.758  54.429  16.964  1.00  0.00           C  
ATOM   4595  O   TYR A 452     -11.121  55.142  16.185  1.00  0.00           O  
ATOM   4596  CB  TYR A 452     -14.199  53.960  16.479  1.00  0.00           C  
ATOM   4597  CG  TYR A 452     -15.680  54.132  16.795  1.00  0.00           C  
ATOM   4598  CD2 TYR A 452     -16.610  54.261  15.743  1.00  0.00           C  
ATOM   4599  CD1 TYR A 452     -16.141  54.117  18.128  1.00  0.00           C  
ATOM   4600  CE2 TYR A 452     -17.986  54.380  16.020  1.00  0.00           C  
ATOM   4601  CE1 TYR A 452     -17.515  54.248  18.411  1.00  0.00           C  
ATOM   4602  CZ  TYR A 452     -18.443  54.375  17.355  1.00  0.00           C  
ATOM   4603  OH  TYR A 452     -19.774  54.475  17.624  1.00  0.00           O  
ATOM   4604  H   TYR A 452     -13.222  56.629  16.275  1.00  0.00           H  
ATOM   4605  HA  TYR A 452     -13.339  54.490  18.375  1.00  0.00           H  
ATOM   4606  HB2 TYR A 452     -14.031  54.214  15.432  1.00  0.00           H  
ATOM   4607  HB3 TYR A 452     -13.964  52.901  16.591  1.00  0.00           H  
ATOM   4608  HD1 TYR A 452     -15.441  54.014  18.944  1.00  0.00           H  
ATOM   4609  HD2 TYR A 452     -16.269  54.266  14.716  1.00  0.00           H  
ATOM   4610  HE1 TYR A 452     -17.858  54.253  19.435  1.00  0.00           H  
ATOM   4611  HE2 TYR A 452     -18.696  54.485  15.212  1.00  0.00           H  
ATOM   4612  HH  TYR A 452     -19.937  54.464  18.577  1.00  0.00           H  
ATOM   4613  N   TRP A 453     -11.247  53.291  17.437  1.00  0.00           N  
ATOM   4614  CA  TRP A 453     -10.025  52.677  16.904  1.00  0.00           C  
ATOM   4615  C   TRP A 453     -10.309  52.034  15.541  1.00  0.00           C  
ATOM   4616  O   TRP A 453     -11.388  51.470  15.344  1.00  0.00           O  
ATOM   4617  CB  TRP A 453      -9.490  51.617  17.876  1.00  0.00           C  
ATOM   4618  CG  TRP A 453      -9.174  52.098  19.258  1.00  0.00           C  
ATOM   4619  CD1 TRP A 453      -9.847  51.758  20.379  1.00  0.00           C  
ATOM   4620  CD2 TRP A 453      -8.098  52.987  19.692  1.00  0.00           C  
ATOM   4621  NE1 TRP A 453      -9.270  52.371  21.474  1.00  0.00           N  
ATOM   4622  CE2 TRP A 453      -8.185  53.140  21.110  1.00  0.00           C  
ATOM   4623  CE3 TRP A 453      -7.052  53.672  19.034  1.00  0.00           C  
ATOM   4624  CZ2 TRP A 453      -7.284  53.931  21.837  1.00  0.00           C  
ATOM   4625  CZ3 TRP A 453      -6.145  54.474  19.755  1.00  0.00           C  
ATOM   4626  CH2 TRP A 453      -6.258  54.604  21.152  1.00  0.00           C  
ATOM   4627  H   TRP A 453     -11.825  52.727  18.049  1.00  0.00           H  
ATOM   4628  HA  TRP A 453      -9.259  53.442  16.776  1.00  0.00           H  
ATOM   4629  HB2 TRP A 453     -10.217  50.808  17.945  1.00  0.00           H  
ATOM   4630  HB3 TRP A 453      -8.576  51.194  17.454  1.00  0.00           H  
ATOM   4631  HD1 TRP A 453     -10.700  51.088  20.412  1.00  0.00           H  
ATOM   4632  HE1 TRP A 453      -9.588  52.220  22.426  1.00  0.00           H  
ATOM   4633  HE3 TRP A 453      -6.949  53.575  17.961  1.00  0.00           H  
ATOM   4634  HZ2 TRP A 453      -7.380  54.020  22.911  1.00  0.00           H  
ATOM   4635  HZ3 TRP A 453      -5.354  54.994  19.232  1.00  0.00           H  
ATOM   4636  HH2 TRP A 453      -5.555  55.221  21.697  1.00  0.00           H  
ATOM   4637  N   LEU A 454      -9.328  52.044  14.636  1.00  0.00           N  
ATOM   4638  CA  LEU A 454      -9.347  51.328  13.353  1.00  0.00           C  
ATOM   4639  C   LEU A 454      -8.037  50.544  13.203  1.00  0.00           C  
ATOM   4640  O   LEU A 454      -6.960  51.104  13.403  1.00  0.00           O  
ATOM   4641  CB  LEU A 454      -9.613  52.341  12.219  1.00  0.00           C  
ATOM   4642  CG  LEU A 454      -9.795  51.727  10.814  1.00  0.00           C  
ATOM   4643  CD1 LEU A 454     -10.608  52.680   9.935  1.00  0.00           C  
ATOM   4644  CD2 LEU A 454      -8.472  51.480  10.080  1.00  0.00           C  
ATOM   4645  H   LEU A 454      -8.466  52.519  14.883  1.00  0.00           H  
ATOM   4646  HA  LEU A 454     -10.163  50.607  13.356  1.00  0.00           H  
ATOM   4647  HB2 LEU A 454     -10.533  52.867  12.480  1.00  0.00           H  
ATOM   4648  HB3 LEU A 454      -8.814  53.084  12.191  1.00  0.00           H  
ATOM   4649  HG  LEU A 454     -10.342  50.786  10.896  1.00  0.00           H  
ATOM   4650 HD11 LEU A 454     -10.105  53.644   9.866  1.00  0.00           H  
ATOM   4651 HD12 LEU A 454     -11.600  52.819  10.362  1.00  0.00           H  
ATOM   4652 HD13 LEU A 454     -10.723  52.260   8.936  1.00  0.00           H  
ATOM   4653 HD21 LEU A 454      -7.930  52.417   9.962  1.00  0.00           H  
ATOM   4654 HD22 LEU A 454      -8.678  51.063   9.095  1.00  0.00           H  
ATOM   4655 HD23 LEU A 454      -7.852  50.767  10.615  1.00  0.00           H  
ATOM   4656  N   THR A 455      -8.103  49.247  12.896  1.00  0.00           N  
ATOM   4657  CA  THR A 455      -6.930  48.346  12.928  1.00  0.00           C  
ATOM   4658  C   THR A 455      -6.864  47.403  11.722  1.00  0.00           C  
ATOM   4659  O   THR A 455      -7.901  47.023  11.168  1.00  0.00           O  
ATOM   4660  CB  THR A 455      -6.868  47.544  14.239  1.00  0.00           C  
ATOM   4661  OG1 THR A 455      -7.918  46.609  14.309  1.00  0.00           O  
ATOM   4662  CG2 THR A 455      -6.969  48.405  15.499  1.00  0.00           C  
ATOM   4663  H   THR A 455      -9.019  48.837  12.747  1.00  0.00           H  
ATOM   4664  HA  THR A 455      -6.024  48.949  12.891  1.00  0.00           H  
ATOM   4665  HB  THR A 455      -5.918  47.012  14.264  1.00  0.00           H  
ATOM   4666 HG21 THR A 455      -6.162  49.134  15.500  1.00  0.00           H  
ATOM   4667 HG22 THR A 455      -7.925  48.925  15.545  1.00  0.00           H  
ATOM   4668 HG23 THR A 455      -6.881  47.773  16.382  1.00  0.00           H  
ATOM   4669  HG1 THR A 455      -8.744  47.117  14.301  1.00  0.00           H  
ATOM   4670  N   ILE A 456      -5.646  47.050  11.288  1.00  0.00           N  
ATOM   4671  CA  ILE A 456      -5.360  46.332  10.027  1.00  0.00           C  
ATOM   4672  C   ILE A 456      -4.319  45.211  10.272  1.00  0.00           C  
ATOM   4673  O   ILE A 456      -3.287  45.484  10.903  1.00  0.00           O  
ATOM   4674  CB  ILE A 456      -4.857  47.319   8.936  1.00  0.00           C  
ATOM   4675  CG1 ILE A 456      -5.711  48.613   8.869  1.00  0.00           C  
ATOM   4676  CG2 ILE A 456      -4.799  46.634   7.558  1.00  0.00           C  
ATOM   4677  CD1 ILE A 456      -5.304  49.615   7.782  1.00  0.00           C  
ATOM   4678  H   ILE A 456      -4.847  47.412  11.800  1.00  0.00           H  
ATOM   4679  HA  ILE A 456      -6.288  45.887   9.670  1.00  0.00           H  
ATOM   4680  HB  ILE A 456      -3.839  47.608   9.195  1.00  0.00           H  
ATOM   4681 HG12 ILE A 456      -6.759  48.347   8.720  1.00  0.00           H  
ATOM   4682 HG13 ILE A 456      -5.627  49.143   9.818  1.00  0.00           H  
ATOM   4683 HG21 ILE A 456      -5.806  46.386   7.218  1.00  0.00           H  
ATOM   4684 HG22 ILE A 456      -4.195  45.728   7.602  1.00  0.00           H  
ATOM   4685 HG23 ILE A 456      -4.330  47.293   6.830  1.00  0.00           H  
ATOM   4686 HD11 ILE A 456      -5.625  49.255   6.807  1.00  0.00           H  
ATOM   4687 HD12 ILE A 456      -4.224  49.763   7.786  1.00  0.00           H  
ATOM   4688 HD13 ILE A 456      -5.791  50.570   7.975  1.00  0.00           H  
ATOM   4689  N   PRO A 457      -4.524  43.971   9.772  1.00  0.00           N  
ATOM   4690  CA  PRO A 457      -3.599  42.846   9.960  1.00  0.00           C  
ATOM   4691  C   PRO A 457      -2.235  43.053   9.265  1.00  0.00           C  
ATOM   4692  O   PRO A 457      -2.197  43.616   8.163  1.00  0.00           O  
ATOM   4693  CB  PRO A 457      -4.314  41.622   9.372  1.00  0.00           C  
ATOM   4694  CG  PRO A 457      -5.265  42.215   8.339  1.00  0.00           C  
ATOM   4695  CD  PRO A 457      -5.670  43.534   8.987  1.00  0.00           C  
ATOM   4696  HA  PRO A 457      -3.461  42.686  11.027  1.00  0.00           H  
ATOM   4697  HB2 PRO A 457      -3.622  40.906   8.925  1.00  0.00           H  
ATOM   4698  HB3 PRO A 457      -4.901  41.133  10.144  1.00  0.00           H  
ATOM   4699  HG2 PRO A 457      -6.126  41.570   8.163  1.00  0.00           H  
ATOM   4700  HG3 PRO A 457      -4.733  42.413   7.408  1.00  0.00           H  
ATOM   4701  HD2 PRO A 457      -6.527  43.379   9.644  1.00  0.00           H  
ATOM   4702  HD3 PRO A 457      -5.914  44.253   8.210  1.00  0.00           H  
ATOM   4703  N   PRO A 458      -1.125  42.511   9.806  1.00  0.00           N  
ATOM   4704  CA  PRO A 458       0.169  42.451   9.119  1.00  0.00           C  
ATOM   4705  C   PRO A 458       0.133  41.555   7.872  1.00  0.00           C  
ATOM   4706  O   PRO A 458      -0.518  40.505   7.874  1.00  0.00           O  
ATOM   4707  CB  PRO A 458       1.174  41.909  10.147  1.00  0.00           C  
ATOM   4708  CG  PRO A 458       0.484  42.103  11.498  1.00  0.00           C  
ATOM   4709  CD  PRO A 458      -0.995  41.972  11.149  1.00  0.00           C  
ATOM   4710  HA  PRO A 458       0.461  43.459   8.826  1.00  0.00           H  
ATOM   4711  HB2 PRO A 458       1.346  40.846   9.980  1.00  0.00           H  
ATOM   4712  HB3 PRO A 458       2.121  42.443  10.105  1.00  0.00           H  
ATOM   4713  HG2 PRO A 458       0.679  43.104  11.879  1.00  0.00           H  
ATOM   4714  HG3 PRO A 458       0.796  41.358  12.229  1.00  0.00           H  
ATOM   4715  HD2 PRO A 458      -1.584  42.536  11.871  1.00  0.00           H  
ATOM   4716  HD3 PRO A 458      -1.291  40.923  11.149  1.00  0.00           H  
ATOM   4717  N   MET A 459       0.902  41.910   6.838  1.00  0.00           N  
ATOM   4718  CA  MET A 459       1.127  41.084   5.642  1.00  0.00           C  
ATOM   4719  C   MET A 459       2.131  39.968   5.962  1.00  0.00           C  
ATOM   4720  O   MET A 459       3.333  40.103   5.713  1.00  0.00           O  
ATOM   4721  CB  MET A 459       1.567  41.976   4.466  1.00  0.00           C  
ATOM   4722  CG  MET A 459       1.886  41.204   3.176  1.00  0.00           C  
ATOM   4723  SD  MET A 459       0.618  40.051   2.585  1.00  0.00           S  
ATOM   4724  CE  MET A 459       1.517  39.323   1.190  1.00  0.00           C  
ATOM   4725  H   MET A 459       1.487  42.729   6.951  1.00  0.00           H  
ATOM   4726  HA  MET A 459       0.187  40.609   5.359  1.00  0.00           H  
ATOM   4727  HB2 MET A 459       2.456  42.535   4.755  1.00  0.00           H  
ATOM   4728  HB3 MET A 459       0.774  42.693   4.257  1.00  0.00           H  
ATOM   4729  HG2 MET A 459       2.807  40.642   3.321  1.00  0.00           H  
ATOM   4730  HG3 MET A 459       2.078  41.929   2.386  1.00  0.00           H  
ATOM   4731  HE1 MET A 459       0.857  38.656   0.635  1.00  0.00           H  
ATOM   4732  HE2 MET A 459       2.371  38.756   1.560  1.00  0.00           H  
ATOM   4733  HE3 MET A 459       1.871  40.114   0.528  1.00  0.00           H  
ATOM   4734  N   LYS A 460       1.640  38.895   6.596  1.00  0.00           N  
ATOM   4735  CA  LYS A 460       2.412  37.737   7.086  1.00  0.00           C  
ATOM   4736  C   LYS A 460       3.673  38.159   7.859  1.00  0.00           C  
ATOM   4737  O   LYS A 460       3.556  38.688   8.967  1.00  0.00           O  
ATOM   4738  CB  LYS A 460       2.654  36.724   5.949  1.00  0.00           C  
ATOM   4739  CG  LYS A 460       1.342  36.251   5.307  1.00  0.00           C  
ATOM   4740  CD  LYS A 460       1.587  35.012   4.441  1.00  0.00           C  
ATOM   4741  CE  LYS A 460       0.255  34.421   3.968  1.00  0.00           C  
ATOM   4742  NZ  LYS A 460       0.416  33.007   3.545  1.00  0.00           N1+
ATOM   4743  H   LYS A 460       0.648  38.915   6.799  1.00  0.00           H  
ATOM   4744  HA  LYS A 460       1.801  37.222   7.827  1.00  0.00           H  
ATOM   4745  HB2 LYS A 460       3.281  37.167   5.173  1.00  0.00           H  
ATOM   4746  HB3 LYS A 460       3.174  35.860   6.369  1.00  0.00           H  
ATOM   4747  HG2 LYS A 460       0.631  36.004   6.094  1.00  0.00           H  
ATOM   4748  HG3 LYS A 460       0.920  37.047   4.691  1.00  0.00           H  
ATOM   4749  HD2 LYS A 460       2.123  34.273   5.036  1.00  0.00           H  
ATOM   4750  HD3 LYS A 460       2.201  35.275   3.579  1.00  0.00           H  
ATOM   4751  HE2 LYS A 460      -0.131  35.030   3.145  1.00  0.00           H  
ATOM   4752  HE3 LYS A 460      -0.464  34.476   4.789  1.00  0.00           H  
ATOM   4753  HZ1 LYS A 460       1.077  32.926   2.787  1.00  0.00           H  
ATOM   4754  HZ2 LYS A 460       0.755  32.445   4.320  1.00  0.00           H  
ATOM   4755  HZ3 LYS A 460      -0.462  32.614   3.239  1.00  0.00           H  
ATOM   4756  N   ASN A 461       4.851  37.980   7.258  1.00  0.00           N  
ATOM   4757  CA  ASN A 461       6.156  38.424   7.763  1.00  0.00           C  
ATOM   4758  C   ASN A 461       6.808  39.549   6.919  1.00  0.00           C  
ATOM   4759  O   ASN A 461       7.859  40.074   7.300  1.00  0.00           O  
ATOM   4760  CB  ASN A 461       7.052  37.178   7.891  1.00  0.00           C  
ATOM   4761  CG  ASN A 461       7.332  36.491   6.560  1.00  0.00           C  
ATOM   4762  ND2 ASN A 461       6.902  35.265   6.376  1.00  0.00           N  
ATOM   4763  OD1 ASN A 461       7.890  37.065   5.636  1.00  0.00           O  
ATOM   4764  H   ASN A 461       4.832  37.527   6.357  1.00  0.00           H  
ATOM   4765  HA  ASN A 461       6.029  38.839   8.765  1.00  0.00           H  
ATOM   4766  HB2 ASN A 461       6.570  36.471   8.566  1.00  0.00           H  
ATOM   4767  HB3 ASN A 461       8.005  37.460   8.334  1.00  0.00           H  
ATOM   4768 HD21 ASN A 461       7.083  34.822   5.490  1.00  0.00           H  
ATOM   4769 HD22 ASN A 461       6.442  34.752   7.121  1.00  0.00           H  
ATOM   4770  N   LEU A 462       6.210  39.922   5.780  1.00  0.00           N  
ATOM   4771  CA  LEU A 462       6.787  40.843   4.790  1.00  0.00           C  
ATOM   4772  C   LEU A 462       6.548  42.325   5.117  1.00  0.00           C  
ATOM   4773  O   LEU A 462       7.388  43.158   4.778  1.00  0.00           O  
ATOM   4774  CB  LEU A 462       6.224  40.515   3.394  1.00  0.00           C  
ATOM   4775  CG  LEU A 462       6.570  39.114   2.857  1.00  0.00           C  
ATOM   4776  CD1 LEU A 462       5.885  38.908   1.506  1.00  0.00           C  
ATOM   4777  CD2 LEU A 462       8.076  38.916   2.663  1.00  0.00           C  
ATOM   4778  H   LEU A 462       5.298  39.532   5.578  1.00  0.00           H  
ATOM   4779  HA  LEU A 462       7.868  40.704   4.767  1.00  0.00           H  
ATOM   4780  HB2 LEU A 462       5.139  40.622   3.426  1.00  0.00           H  
ATOM   4781  HB3 LEU A 462       6.605  41.255   2.688  1.00  0.00           H  
ATOM   4782  HG  LEU A 462       6.198  38.355   3.545  1.00  0.00           H  
ATOM   4783 HD11 LEU A 462       6.244  39.644   0.785  1.00  0.00           H  
ATOM   4784 HD12 LEU A 462       4.807  39.017   1.622  1.00  0.00           H  
ATOM   4785 HD13 LEU A 462       6.096  37.905   1.134  1.00  0.00           H  
ATOM   4786 HD21 LEU A 462       8.476  39.696   2.014  1.00  0.00           H  
ATOM   4787 HD22 LEU A 462       8.264  37.941   2.214  1.00  0.00           H  
ATOM   4788 HD23 LEU A 462       8.584  38.950   3.625  1.00  0.00           H  
ATOM   4789  N   ALA A 463       5.440  42.666   5.780  1.00  0.00           N  
ATOM   4790  CA  ALA A 463       5.177  44.010   6.302  1.00  0.00           C  
ATOM   4791  C   ALA A 463       4.290  43.971   7.558  1.00  0.00           C  
ATOM   4792  O   ALA A 463       3.428  43.099   7.711  1.00  0.00           O  
ATOM   4793  CB  ALA A 463       4.557  44.890   5.205  1.00  0.00           C  
ATOM   4794  H   ALA A 463       4.782  41.933   6.008  1.00  0.00           H  
ATOM   4795  HA  ALA A 463       6.128  44.459   6.595  1.00  0.00           H  
ATOM   4796  HB1 ALA A 463       3.581  44.504   4.915  1.00  0.00           H  
ATOM   4797  HB2 ALA A 463       5.208  44.913   4.331  1.00  0.00           H  
ATOM   4798  HB3 ALA A 463       4.437  45.909   5.576  1.00  0.00           H  
ATOM   4799  N   LEU A 464       4.478  44.948   8.445  1.00  0.00           N  
ATOM   4800  CA  LEU A 464       3.766  45.088   9.716  1.00  0.00           C  
ATOM   4801  C   LEU A 464       2.315  45.579   9.518  1.00  0.00           C  
ATOM   4802  O   LEU A 464       1.967  46.155   8.479  1.00  0.00           O  
ATOM   4803  CB  LEU A 464       4.612  46.013  10.617  1.00  0.00           C  
ATOM   4804  CG  LEU A 464       4.208  46.097  12.101  1.00  0.00           C  
ATOM   4805  CD1 LEU A 464       4.196  44.735  12.802  1.00  0.00           C  
ATOM   4806  CD2 LEU A 464       5.197  47.000  12.837  1.00  0.00           C  
ATOM   4807  H   LEU A 464       5.164  45.660   8.220  1.00  0.00           H  
ATOM   4808  HA  LEU A 464       3.727  44.102  10.178  1.00  0.00           H  
ATOM   4809  HB2 LEU A 464       5.647  45.670  10.576  1.00  0.00           H  
ATOM   4810  HB3 LEU A 464       4.580  47.020  10.199  1.00  0.00           H  
ATOM   4811  HG  LEU A 464       3.217  46.538  12.185  1.00  0.00           H  
ATOM   4812 HD11 LEU A 464       5.163  44.246  12.691  1.00  0.00           H  
ATOM   4813 HD12 LEU A 464       3.423  44.094  12.383  1.00  0.00           H  
ATOM   4814 HD13 LEU A 464       3.984  44.870  13.863  1.00  0.00           H  
ATOM   4815 HD21 LEU A 464       6.207  46.597  12.762  1.00  0.00           H  
ATOM   4816 HD22 LEU A 464       4.916  47.064  13.886  1.00  0.00           H  
ATOM   4817 HD23 LEU A 464       5.177  48.000  12.403  1.00  0.00           H  
ATOM   4818  N   GLY A 465       1.464  45.345  10.520  1.00  0.00           N  
ATOM   4819  CA  GLY A 465       0.091  45.858  10.585  1.00  0.00           C  
ATOM   4820  C   GLY A 465       0.020  47.366  10.861  1.00  0.00           C  
ATOM   4821  O   GLY A 465       1.035  48.073  10.849  1.00  0.00           O  
ATOM   4822  H   GLY A 465       1.815  44.862  11.333  1.00  0.00           H  
ATOM   4823  HA2 GLY A 465      -0.427  45.656   9.647  1.00  0.00           H  
ATOM   4824  HA3 GLY A 465      -0.448  45.340  11.379  1.00  0.00           H  
ATOM   4825  N   VAL A 466      -1.192  47.861  11.121  1.00  0.00           N  
ATOM   4826  CA  VAL A 466      -1.481  49.283  11.393  1.00  0.00           C  
ATOM   4827  C   VAL A 466      -2.513  49.423  12.516  1.00  0.00           C  
ATOM   4828  O   VAL A 466      -3.524  48.714  12.523  1.00  0.00           O  
ATOM   4829  CB  VAL A 466      -1.984  50.001  10.118  1.00  0.00           C  
ATOM   4830  CG1 VAL A 466      -2.302  51.479  10.371  1.00  0.00           C  
ATOM   4831  CG2 VAL A 466      -0.971  49.925   8.968  1.00  0.00           C  
ATOM   4832  H   VAL A 466      -1.971  47.211  11.133  1.00  0.00           H  
ATOM   4833  HA  VAL A 466      -0.569  49.783  11.719  1.00  0.00           H  
ATOM   4834  HB  VAL A 466      -2.903  49.526   9.786  1.00  0.00           H  
ATOM   4835 HG11 VAL A 466      -1.467  51.961  10.879  1.00  0.00           H  
ATOM   4836 HG12 VAL A 466      -3.195  51.566  10.988  1.00  0.00           H  
ATOM   4837 HG13 VAL A 466      -2.500  51.991   9.430  1.00  0.00           H  
ATOM   4838 HG21 VAL A 466      -0.004  50.310   9.291  1.00  0.00           H  
ATOM   4839 HG22 VAL A 466      -1.328  50.505   8.117  1.00  0.00           H  
ATOM   4840 HG23 VAL A 466      -0.852  48.892   8.640  1.00  0.00           H  
ATOM   4841  N   ILE A 467      -2.317  50.415  13.391  1.00  0.00           N  
ATOM   4842  CA  ILE A 467      -3.371  51.007  14.229  1.00  0.00           C  
ATOM   4843  C   ILE A 467      -3.547  52.476  13.819  1.00  0.00           C  
ATOM   4844  O   ILE A 467      -2.581  53.237  13.715  1.00  0.00           O  
ATOM   4845  CB  ILE A 467      -3.082  50.852  15.741  1.00  0.00           C  
ATOM   4846  CG1 ILE A 467      -2.882  49.366  16.127  1.00  0.00           C  
ATOM   4847  CG2 ILE A 467      -4.209  51.483  16.585  1.00  0.00           C  
ATOM   4848  CD1 ILE A 467      -2.501  49.134  17.596  1.00  0.00           C  
ATOM   4849  H   ILE A 467      -1.445  50.931  13.329  1.00  0.00           H  
ATOM   4850  HA  ILE A 467      -4.313  50.495  14.030  1.00  0.00           H  
ATOM   4851  HB  ILE A 467      -2.164  51.392  15.959  1.00  0.00           H  
ATOM   4852 HG12 ILE A 467      -3.793  48.810  15.909  1.00  0.00           H  
ATOM   4853 HG13 ILE A 467      -2.081  48.944  15.522  1.00  0.00           H  
ATOM   4854 HG21 ILE A 467      -5.152  50.965  16.413  1.00  0.00           H  
ATOM   4855 HG22 ILE A 467      -4.337  52.536  16.342  1.00  0.00           H  
ATOM   4856 HG23 ILE A 467      -3.964  51.436  17.645  1.00  0.00           H  
ATOM   4857 HD11 ILE A 467      -3.341  49.361  18.253  1.00  0.00           H  
ATOM   4858 HD12 ILE A 467      -1.646  49.754  17.862  1.00  0.00           H  
ATOM   4859 HD13 ILE A 467      -2.233  48.088  17.737  1.00  0.00           H  
ATOM   4860  N   ASN A 468      -4.802  52.864  13.627  1.00  0.00           N  
ATOM   4861  CA  ASN A 468      -5.312  54.195  13.302  1.00  0.00           C  
ATOM   4862  C   ASN A 468      -6.485  54.544  14.246  1.00  0.00           C  
ATOM   4863  O   ASN A 468      -6.915  53.732  15.075  1.00  0.00           O  
ATOM   4864  CB  ASN A 468      -5.777  54.179  11.826  1.00  0.00           C  
ATOM   4865  CG  ASN A 468      -4.662  54.194  10.795  1.00  0.00           C  
ATOM   4866  ND2 ASN A 468      -4.991  53.926   9.553  1.00  0.00           N  
ATOM   4867  OD1 ASN A 468      -3.506  54.490  11.062  1.00  0.00           O  
ATOM   4868  H   ASN A 468      -5.513  52.152  13.749  1.00  0.00           H  
ATOM   4869  HA  ASN A 468      -4.538  54.952  13.438  1.00  0.00           H  
ATOM   4870  HB2 ASN A 468      -6.393  55.052  11.620  1.00  0.00           H  
ATOM   4871  HB3 ASN A 468      -6.397  53.299  11.657  1.00  0.00           H  
ATOM   4872 HD21 ASN A 468      -4.271  53.911   8.850  1.00  0.00           H  
ATOM   4873 HD22 ASN A 468      -5.943  53.700   9.312  1.00  0.00           H  
ATOM   4874  N   THR A 469      -7.074  55.725  14.058  1.00  0.00           N  
ATOM   4875  CA  THR A 469      -8.394  56.098  14.599  1.00  0.00           C  
ATOM   4876  C   THR A 469      -9.348  56.540  13.488  1.00  0.00           C  
ATOM   4877  O   THR A 469      -8.950  57.260  12.568  1.00  0.00           O  
ATOM   4878  CB  THR A 469      -8.298  57.186  15.682  1.00  0.00           C  
ATOM   4879  OG1 THR A 469      -7.498  58.275  15.261  1.00  0.00           O  
ATOM   4880  CG2 THR A 469      -7.697  56.646  16.980  1.00  0.00           C  
ATOM   4881  H   THR A 469      -6.657  56.349  13.375  1.00  0.00           H  
ATOM   4882  HA  THR A 469      -8.846  55.223  15.065  1.00  0.00           H  
ATOM   4883  HB  THR A 469      -9.302  57.551  15.900  1.00  0.00           H  
ATOM   4884 HG21 THR A 469      -8.328  55.844  17.364  1.00  0.00           H  
ATOM   4885 HG22 THR A 469      -6.692  56.260  16.807  1.00  0.00           H  
ATOM   4886 HG23 THR A 469      -7.657  57.441  17.724  1.00  0.00           H  
ATOM   4887  HG1 THR A 469      -6.603  57.926  15.134  1.00  0.00           H  
ATOM   4888  N   LEU A 470     -10.616  56.130  13.587  1.00  0.00           N  
ATOM   4889  CA  LEU A 470     -11.733  56.589  12.761  1.00  0.00           C  
ATOM   4890  C   LEU A 470     -12.506  57.685  13.507  1.00  0.00           C  
ATOM   4891  O   LEU A 470     -13.215  57.422  14.482  1.00  0.00           O  
ATOM   4892  CB  LEU A 470     -12.633  55.391  12.397  1.00  0.00           C  
ATOM   4893  CG  LEU A 470     -13.936  55.778  11.662  1.00  0.00           C  
ATOM   4894  CD1 LEU A 470     -13.681  56.382  10.279  1.00  0.00           C  
ATOM   4895  CD2 LEU A 470     -14.827  54.550  11.494  1.00  0.00           C  
ATOM   4896  H   LEU A 470     -10.853  55.565  14.395  1.00  0.00           H  
ATOM   4897  HA  LEU A 470     -11.346  57.011  11.833  1.00  0.00           H  
ATOM   4898  HB2 LEU A 470     -12.064  54.701  11.774  1.00  0.00           H  
ATOM   4899  HB3 LEU A 470     -12.900  54.870  13.317  1.00  0.00           H  
ATOM   4900  HG  LEU A 470     -14.492  56.500  12.258  1.00  0.00           H  
ATOM   4901 HD11 LEU A 470     -13.145  55.669   9.653  1.00  0.00           H  
ATOM   4902 HD12 LEU A 470     -13.098  57.296  10.370  1.00  0.00           H  
ATOM   4903 HD13 LEU A 470     -14.631  56.630   9.807  1.00  0.00           H  
ATOM   4904 HD21 LEU A 470     -14.361  53.841  10.810  1.00  0.00           H  
ATOM   4905 HD22 LEU A 470     -15.796  54.853  11.099  1.00  0.00           H  
ATOM   4906 HD23 LEU A 470     -14.984  54.074  12.461  1.00  0.00           H  
ATOM   4907  N   GLU A 471     -12.421  58.907  12.997  1.00  0.00           N  
ATOM   4908  CA  GLU A 471     -13.282  60.037  13.353  1.00  0.00           C  
ATOM   4909  C   GLU A 471     -14.561  59.979  12.500  1.00  0.00           C  
ATOM   4910  O   GLU A 471     -14.491  59.737  11.287  1.00  0.00           O  
ATOM   4911  CB  GLU A 471     -12.524  61.353  13.119  1.00  0.00           C  
ATOM   4912  CG  GLU A 471     -11.274  61.502  14.002  1.00  0.00           C  
ATOM   4913  CD  GLU A 471     -10.320  62.567  13.433  1.00  0.00           C  
ATOM   4914  OE1 GLU A 471     -10.665  63.775  13.450  1.00  0.00           O  
ATOM   4915  OE2 GLU A 471      -9.209  62.205  12.968  1.00  0.00           O1-
ATOM   4916  H   GLU A 471     -11.836  59.027  12.176  1.00  0.00           H  
ATOM   4917  HA  GLU A 471     -13.558  59.981  14.408  1.00  0.00           H  
ATOM   4918  HB2 GLU A 471     -12.227  61.394  12.073  1.00  0.00           H  
ATOM   4919  HB3 GLU A 471     -13.193  62.192  13.313  1.00  0.00           H  
ATOM   4920  HG2 GLU A 471     -10.741  60.551  14.066  1.00  0.00           H  
ATOM   4921  HG3 GLU A 471     -11.583  61.773  15.014  1.00  0.00           H  
ATOM   4922  N   TRP A 472     -15.729  60.158  13.129  1.00  0.00           N  
ATOM   4923  CA  TRP A 472     -17.034  59.933  12.483  1.00  0.00           C  
ATOM   4924  C   TRP A 472     -18.130  60.955  12.841  1.00  0.00           C  
ATOM   4925  O   TRP A 472     -19.028  61.180  12.023  1.00  0.00           O  
ATOM   4926  CB  TRP A 472     -17.489  58.496  12.787  1.00  0.00           C  
ATOM   4927  CG  TRP A 472     -17.806  58.179  14.221  1.00  0.00           C  
ATOM   4928  CD1 TRP A 472     -16.910  57.835  15.175  1.00  0.00           C  
ATOM   4929  CD2 TRP A 472     -19.113  58.146  14.876  1.00  0.00           C  
ATOM   4930  NE1 TRP A 472     -17.564  57.621  16.375  1.00  0.00           N  
ATOM   4931  CE2 TRP A 472     -18.923  57.804  16.249  1.00  0.00           C  
ATOM   4932  CE3 TRP A 472     -20.440  58.372  14.448  1.00  0.00           C  
ATOM   4933  CZ2 TRP A 472     -19.991  57.711  17.154  1.00  0.00           C  
ATOM   4934  CZ3 TRP A 472     -21.521  58.272  15.347  1.00  0.00           C  
ATOM   4935  CH2 TRP A 472     -21.298  57.951  16.699  1.00  0.00           C  
ATOM   4936  H   TRP A 472     -15.712  60.314  14.127  1.00  0.00           H  
ATOM   4937  HA  TRP A 472     -16.910  60.010  11.403  1.00  0.00           H  
ATOM   4938  HB2 TRP A 472     -18.379  58.289  12.191  1.00  0.00           H
[truncated: 328,637 more chars]
